# Supplementary material for: Microbial associates of the elm leaf beetle: uncovering the absence of resident bacteria and the influence of fungi on insect performance
Source: Appl Environ Microbiol. 2024 Jan 5;90(1):e01057-23. doi: 10.1128/aem.01057-23 (PMC10807431; doi:10.1128/aem.01057-23)
Supplement: Supplementary File 1 — R script for sequence processing and analysis. [file aem.01057-23-s0002.txt]

library(dada2)
library(ggplot2)
library(magrittr)
library(readr)
library(tidyr)
setwd("trimmed/")
path <- "./"
fns <- list.files(path)
fastqs <- fns[grepl(".fastq.gz$", fns)]
fastqs <- sort(fastqs)
fnFs <- fastqs[grepl("_R1_", fastqs)]
fnRs <- fastqs[grepl("_R2_", fastqs)]
sample.names <- sapply(strsplit(fnFs, "_R1"), `[`, 1)
fnFs <- file.path(path, fnFs)
fnRs <- file.path(path, fnRs)
all(file.exists(fnFs, fnRs))
filt_path <- file.path("./", "filtered")
if(!file_test("-d", filt_path)) dir.create(filt_path)
filtFs <- file.path(filt_path, paste0(sample.names, "_F_filt.fastq.gz"))
filtRs <- file.path(filt_path, paste0(sample.names, "_R_filt.fastq.gz"))
out <- filterAndTrim(fnFs, filtFs, fnRs, filtRs, truncLen = c(200, 200),
              maxN = 0, maxEE = c(2,2), truncQ = 2, rm.phix = TRUE,
              compress = TRUE, multithread = TRUE, trimLeft = 10)
write.csv(out, "trimming_stats.csv", quote = FALSE)
path <- "filtered/"
fns <- list.files(path)
fastqs <- fns[grepl(".fastq.gz$", fns)]
fastqs <- sort(fastqs)
filtFs <- fastqs[grepl("_F_filt", fastqs)]
filtRs <- fastqs[grepl("_R_filt", fastqs)]
sample.names <- sapply(strsplit(filtFs, "_F_filt"), `[`, 1)
filt_path <- file.path("./", "filtered")
filtFs <- file.path(filt_path, filtFs)
filtRs <- file.path(filt_path, filtRs)
all(file.exists(filtFs, filtRs))
derepFs <- derepFastq(filtFs, verbose = TRUE)
names(derepFs) <- sample.names
saveRDS(derepFs, "derepFs.RDS")
derepRs <- derepFastq(filtRs, verbose = TRUE)
names(derepRs) <- sample.names
saveRDS(derepRs, "derepRs.RDS")
dadaFs <- dada(derepFs, err = NULL, selfConsist = TRUE, multithread = 4)
saveRDS(dadaFs, "dadaFs.RDS")
dadaRs <- dada(derepRs, err = NULL, selfConsist = TRUE, multithread = 4)
saveRDS(dadaRs, "dadaRs.RDS")
mergers <- mergePairs(dadaFs, derepFs, dadaRs, derepRs, verbose = TRUE, justConcatenate = FALSE)
seqtab <- makeSequenceTable(mergers)
saveRDS(seqtab, "seqtab.RDS")
seqtab.nochim <- removeBimeraDenovo(seqtab, verbose = TRUE, multithread = 24)
saveRDS(seqtab.nochim, "seqtab.nochim.RDS")
taxa <- assignTaxonomy(seqtab.nochim, "rdp_train_set_18.fa.gz")
saveRDS(taxa, "taxa.RDS")
