# Supplementary material for: Microbial associates of the elm leaf beetle: uncovering the absence of resident bacteria and the influence of fungi on insect performance
Source: Appl Environ Microbiol. 2024 Jan 5;90(1):e01057-23. doi: 10.1128/aem.01057-23 (PMC10807431; doi:10.1128/aem.01057-23)
Supplement: Table S1 — Analysis of bacterial isolates via BLAST. [file aem.01057-23-s0003.xlsx]

## Sheet: Description
	Table S1: Analysis of bacterial isolates via BLAST. Bacterial isolates were obtained from elm leaf beetle (Xantogaleuruca luteola) and the elm (Ulmus minor) samples. Genomic DNA was extracted from pure cultures and the 16S rRNA gene was amplified using the universal primers 27F and 1492R, following the methodology detailed in the Materials and Methods section. For sequence identification, the Bas…

## Sheet: Acinetobacter adult beetles 1
Description	Scientific Name	Max Score	Total Score	Query Cover	E value	Per. ident	Acc. Len	Accession
Uncultured Acinetobacter sp. clone none 16S ribosomal RNA gene, partial sequence	uncultured Acinetobacter sp.	2091	2091	0.99	0	98.55	1244	OL635992.1
Uncultured marine bacterium clone BM1-4-12 16S ribosomal RNA gene, partial sequence	uncultured marine bacterium	2091	2091	0.99	0	98.39	1492	FJ825890.1
Acinetobacter sp. strain k05 16S ribosomal RNA gene, partial sequence	Acinetobacter sp.	2087	2087	0.99	0	98.31	1441	MT476969.1
Acinetobacter johnsonii strain P37 16S ribosomal RNA gene, partial sequence	Acinetobacter johnsonii	2087	2087	0.99	0	98.31	1393	MT323125.1
Acinetobacter johnsonii strain M19 16S ribosomal RNA gene, partial sequence	Acinetobacter johnsonii	2087	2087	0.99	0	98.31	1526	MT226917.1
Acinetobacter sp. strain RH5 16S ribosomal RNA gene, partial sequence	Acinetobacter sp.	2087	2087	0.99	0	98.31	1405	MN049730.1
Acinetobacter sp. strain RH4 16S ribosomal RNA gene, partial sequence	Acinetobacter sp.	2087	2087	0.99	0	98.31	1405	MN049729.1
Acinetobacter sp. strain RH3 16S ribosomal RNA gene, partial sequence	Acinetobacter sp.	2087	2087	0.99	0	98.31	1403	MN049728.1
Acinetobacter oryzae strain EGI215 16S ribosomal RNA gene, partial sequence	Acinetobacter oryzae	2087	2087	0.99	0	98.31	1443	MN704477.1
Acinetobacter oryzae strain EGI126 16S ribosomal RNA gene, partial sequence	Acinetobacter oryzae	2087	2087	0.99	0	98.31	1442	MN704435.1
uncultured bacterium partial 16S rRNA gene	uncultured bacterium	2087	2087	0.99	0	98.31	1460	LR642622.1
Bacterium strain MTL7-31 16S ribosomal RNA gene, partial sequence	bacterium	2087	2087	0.99	0	98.31	1437	MH151282.1
Bacterium strain Y11 16S ribosomal RNA gene, partial sequence	bacterium	2087	2087	0.99	0	98.31	1413	MK774821.1
Acinetobacter sp. strain NBS20 16S ribosomal RNA gene, partial sequence	Acinetobacter sp.	2087	2087	0.99	0	98.31	1442	MK757938.1
Acinetobacter johnsonii strain IAE35 16S ribosomal RNA gene, partial sequence	Acinetobacter johnsonii	2087	2087	0.99	0	98.31	1416	MK414979.1
Acinetobacter sp. strain IAE106 16S ribosomal RNA gene, partial sequence	Acinetobacter sp.	2087	2087	0.99	0	98.31	1414	MK414797.1
Acinetobacter johnsonii strain M19 chromosome, complete genome	Acinetobacter johnsonii	2087	14564	0.99	0	98.31	3749210	CP037424.1
Bacterium strain QLN201710OPB8 16S ribosomal RNA gene, partial sequence	bacterium	2087	2087	0.99	0	98.31	1434	MK072993.1
Acinetobacter johnsonii strain BF06 16S ribosomal RNA gene, partial sequence	Acinetobacter johnsonii	2087	2087	0.99	0	98.31	1378	MG719582.1
Acinetobacter sp. strain USCB2 16S ribosomal RNA gene, partial sequence	Acinetobacter sp.	2087	2087	0.99	0	98.31	1436	MF083941.1
Acinetobacter johnsonii partial 16S rRNA gene, strain HAMBI 1969	Acinetobacter johnsonii	2087	2087	0.99	0	98.31	1513	LT899949.1
Acinetobacter johnsonii strain YH16108 16S ribosomal RNA gene, partial sequence	Acinetobacter johnsonii	2087	2087	0.99	0	98.31	1423	KY767497.1
Acinetobacter johnsonii strain LCG40 16S ribosomal RNA gene, partial sequence	Acinetobacter johnsonii	2087	2087	0.99	0	98.31	1409	KY643718.1
Uncultured bacterium partial 16S rRNA gene, isolate FBP407, clone 96A	uncultured bacterium	2087	2087	0.99	0	98.31	1460	LN680039.1
Bacterium OPB1 16S ribosomal RNA gene, partial sequence	bacterium OPB1	2087	2087	0.99	0	98.31	1443	KX008062.1
Uncultured bacterium clone DWTP1.3A.E12 16S ribosomal RNA gene, partial sequence	uncultured bacterium	2087	2087	0.99	0	98.31	1393	KU713435.1
Acinetobacter johnsonii strain J5 16S ribosomal RNA gene, partial sequence	Acinetobacter johnsonii	2087	2087	0.99	0	98.31	1402	KT767954.1
Acinetobacter johnsonii strain J2 16S ribosomal RNA gene, partial sequence	Acinetobacter johnsonii	2087	2087	0.99	0	98.31	1398	KT767951.1
Acinetobacter johnsonii strain SW18NP14 16S ribosomal RNA gene, partial sequence	Acinetobacter johnsonii	2087	2087	0.99	0	98.31	1404	MK861104.1
Acinetobacter johnsonii strain SW18NP10 16S ribosomal RNA gene, partial sequence	Acinetobacter johnsonii	2087	2087	0.99	0	98.31	1405	MK861100.1
Acinetobacter johnsonii strain DSM 6963 16S ribosomal RNA gene, partial sequence	Acinetobacter johnsonii	2087	2087	0.99	0	98.31	1366	OP818102.1
Acinetobacter oryzae strain A63 16S ribosomal RNA gene, partial sequence	Acinetobacter oryzae	2087	2087	0.99	0	98.31	1437	OP435769.1
Uncultured bacterium gene for 16S rRNA, partial sequence, clone: Bysf-10-Sf10-060	uncultured bacterium	2087	2087	0.99	0	98.31	1460	AB991060.1
Uncultured bacterium gene for 16S rRNA, partial sequence, clone: Bysf-10-Sf10-035	uncultured bacterium	2087	2087	0.99	0	98.31	1460	AB991035.1
Uncultured bacterium clone ABH-04 16S ribosomal RNA gene, partial sequence	uncultured bacterium	2087	2087	0.99	0	98.31	1499	KF964578.1
Acinetobacter johnsonii strain C2 16S ribosomal RNA gene, partial sequence	Acinetobacter johnsonii	2087	2087	0.99	0	98.31	1402	KJ995847.1
Acinetobacter sp. strain DH-3 16S ribosomal RNA gene, partial sequence	Acinetobacter sp.	2087	2087	0.99	0	98.31	1399	OK576705.1
Acinetobacter johnsonii strain 261ZY15 16S ribosomal RNA gene, partial sequence	Acinetobacter johnsonii	2087	2087	0.99	0	98.31	1448	KF831405.1
Acinetobacter johnsonii gene for 16S ribosomal RNA, partial sequence, strain: MTCC 9820	Acinetobacter johnsonii	2087	2087	0.99	0	98.31	1502	AB859672.1
Acinetobacter sp. PHB1 16S ribosomal RNA gene, partial sequence	Acinetobacter sp. PHB1	2087	2087	0.99	0	98.31	1433	KF420294.1
Acinetobacter sp. B1(2013) strain B1 16S ribosomal RNA gene, partial sequence	Acinetobacter sp. B1(2013)	2087	2087	0.99	0	98.31	1427	KF420293.1
Acinetobacter johnsonii strain JPG3 16S ribosomal RNA gene, partial sequence	Acinetobacter johnsonii	2087	2087	0.99	0	98.31	1398	MN795610.1
Acinetobacter johnsonii strain BGB4 16S ribosomal RNA gene, partial sequence	Acinetobacter johnsonii	2087	2087	0.99	0	98.31	1447	KC778369.1
Uncultured bacterium clone S72_001 16S ribosomal RNA gene, partial sequence	uncultured bacterium	2087	2087	0.99	0	98.31	1402	KC874250.1
Acinetobacter johnsonii strain AJ-G3 16S ribosomal RNA gene, partial sequence	Acinetobacter johnsonii	2087	2087	0.99	0	98.31	1444	KC895498.1
Acinetobacter johnsonii strain Pt405 16S ribosomal RNA gene, partial sequence	Acinetobacter johnsonii	2087	2087	0.99	0	98.31	1398	KC758141.1
Acinetobacter johnsonii strain zhy35 16S ribosomal RNA gene, partial sequence	Acinetobacter johnsonii	2087	2087	0.99	0	98.31	1441	KC422707.1
Acinetobacter johnsonii strain zhy33 16S ribosomal RNA gene, partial sequence	Acinetobacter johnsonii	2087	2087	0.99	0	98.31	1447	KC422705.1
Unidentified marine bacterioplankton clone E403B_01 16S ribosomal RNA gene, partial sequence	unidentified marine bacterioplankton	2087	2087	0.99	0	98.31	1400	KC002806.1
Acinetobacter sp. 308 16S ribosomal RNA gene, partial sequence	Acinetobacter sp. 308	2087	2087	0.99	0	98.31	1406	JQ012953.1
Acinetobacter johnsonii strain ATCC 17909 16S ribosomal RNA, partial sequence	Acinetobacter johnsonii	2087	2087	0.99	0	98.31	1530	NR_117624.1
Acinetobacter sp. MDT3-3-2 16S ribosomal RNA gene, partial sequence	Acinetobacter sp. MDT3-3-2	2087	2087	0.99	0	98.31	1390	JX949551.1
Uncultured bacterium clone OTU85 16S ribosomal RNA gene, partial sequence	uncultured bacterium	2087	2087	0.99	0	98.31	1445	KC120648.1
Acinetobacter sp. T1-3 partial 16S rRNA gene, isolate T1-3	Acinetobacter sp. T1-3	2087	2087	0.99	0	98.31	1440	HF548450.1
Acinetobacter sp. R3-5 partial 16S rRNA gene, isolate R3-5	Acinetobacter sp. R3-5	2087	2087	0.99	0	98.31	1440	HF548446.1
Acinetobacter johnsonii strain FDAARGOS_1092 chromosome, complete genome	Acinetobacter johnsonii	2087	14417	0.99	0	98.31	3604384	CP068206.1
Acinetobacter johnsonii strain FDAARGOS_1093 chromosome, complete genome	Acinetobacter johnsonii	2087	14531	0.99	0	98.31	3633703	CP068195.1
Acinetobacter johnsonii strain FDAARGOS_910 chromosome, complete genome	Acinetobacter johnsonii	2087	14588	0.99	0	98.31	3598417	CP065666.1
Acinetobacter johnsonii strain E10B chromosome, complete genome	Acinetobacter johnsonii	2087	14581	0.99	0	98.31	3521987	CP059080.1
Uncultured bacterium clone B27 16S ribosomal RNA gene, partial sequence	uncultured bacterium	2087	2087	0.99	0	98.31	1499	JN882063.1
Acinetobacter johnsonii strain LN2 16S ribosomal RNA gene, partial sequence	Acinetobacter johnsonii	2087	2087	0.99	0	98.31	1448	MT745878.1
Acinetobacter johnsonii strain SP17 16S ribosomal RNA gene, partial sequence	Acinetobacter johnsonii	2087	2087	0.99	0	98.31	1440	JN409466.1
Uncultured Acinetobacter sp. partial 16S rRNA gene, isolate ELC0606, clone A06T08C05	uncultured Acinetobacter sp.	2087	2087	0.99	0	98.31	1501	HE575541.1
Uncultured Acinetobacter sp. clone 85 16S ribosomal RNA gene, partial sequence	uncultured Acinetobacter sp.	2087	2087	0.99	0	98.31	1533	JN082538.1
Uncultured Acinetobacter sp. clone GL9-6 16S ribosomal RNA gene, partial sequence	uncultured Acinetobacter sp.	2087	2087	0.99	0	98.31	1443	JF411322.1
Acinetobacter johnsonii strain CD-9 16S ribosomal RNA gene, partial sequence	Acinetobacter johnsonii	2087	2087	0.99	0	98.31	1459	JF496538.1
Acinetobacter johnsonii strain L9-6 16S ribosomal RNA gene, partial sequence	Acinetobacter johnsonii	2087	2087	0.99	0	98.31	1400	JF798357.1
Uncultured gamma proteobacterium clone OXIC-072 16S ribosomal RNA gene, partial sequence	uncultured Gammaproteobacteria bacterium	2087	2087	0.99	0	98.31	1496	JF344342.1
Staphylococcus pasteuri strain L2A2 16S ribosomal RNA gene, partial sequence	Staphylococcus pasteuri	2087	2087	0.99	0	98.31	1418	HQ739095.1
Uncultured bacterium clone ncd2699c11c1 16S ribosomal RNA gene, partial sequence	uncultured bacterium	2087	2087	0.99	0	98.31	1359	JF221745.1
Uncultured bacterium clone ncd2408b07c1 16S ribosomal RNA gene, partial sequence	uncultured bacterium	2087	2087	0.99	0	98.31	1359	JF209427.1
Uncultured bacterium clone ncd2393d04c1 16S ribosomal RNA gene, partial sequence	uncultured bacterium	2087	2087	0.99	0	98.31	1359	JF208437.1
Uncultured bacterium clone ncd2407h05c1 16S ribosomal RNA gene, partial sequence	uncultured bacterium	2087	2087	0.99	0	98.31	1359	JF200833.1
Uncultured bacterium clone ncd2394d10c1 16S ribosomal RNA gene, partial sequence	uncultured bacterium	2087	2087	0.99	0	98.31	1359	JF200499.1
Uncultured bacterium clone ncd1061e12c1 16S ribosomal RNA gene, partial sequence	uncultured bacterium	2087	2087	0.99	0	98.31	1360	JF091436.1
Uncultured bacterium clone ncd491a06c1 16S ribosomal RNA gene, partial sequence	uncultured bacterium	2087	2087	0.99	0	98.31	1361	JF043045.1
Uncultured bacterium clone DQB-W153 16S ribosomal RNA gene, partial sequence	uncultured bacterium	2087	2087	0.99	0	98.31	1503	GQ415368.1
Uncultured bacterium clone ncd1064d07c1 16S ribosomal RNA gene, partial sequence	uncultured bacterium	2087	2087	0.99	0	98.31	1359	HM335745.1
Uncultured bacterium clone ncd496g04c1 16S ribosomal RNA gene, partial sequence	uncultured bacterium	2087	2087	0.99	0	98.31	1359	HM316159.1
Uncultured bacterium clone ncd490b12c1 16S ribosomal RNA gene, partial sequence	uncultured bacterium	2087	2087	0.99	0	98.31	1359	HM315986.1
Acinetobacter johnsonii strain 3P09AC 16S ribosomal RNA gene, partial sequence	Acinetobacter johnsonii	2087	2087	0.99	0	98.31	1430	EU977715.1
Acinetobacter johnsonii strain 3P09AB 16S ribosomal RNA gene, partial sequence	Acinetobacter johnsonii	2087	2087	0.99	0	98.31	1426	EU977714.1
Acinetobacter johnsonii strain 2P01AC 16S ribosomal RNA gene, partial sequence	Acinetobacter johnsonii	2087	2087	0.99	0	98.31	1437	EU977659.1
Acinetobacter johnsonii strain JF10 16S ribosomal RNA gene, partial sequence	Acinetobacter johnsonii	2085	2085	0.99	0	98.31	1430	MN865806.1
Acinetobacter johnsonii strain XAAS.lbx2.6 16S ribosomal RNA gene, partial sequence	Acinetobacter johnsonii	2085	2085	0.99	0	98.31	1432	MN197857.1
Acinetobacter sp. strain F-1 16S ribosomal RNA gene, partial sequence	Acinetobacter sp.	2085	2085	0.99	0	98.31	1401	MF447530.1
Acinetobacter oryzae gene for 16S rRNA, partial sequence, strain: 69w	Acinetobacter oryzae	2085	2085	0.99	0	98.31	1335	LC191523.1
Acinetobacter sp. F22 16S ribosomal RNA gene, partial sequence	Acinetobacter sp. F22	2085	2085	0.99	0	98.31	1426	KT767870.1
Acinetobacter johnsonii strain I22 16S ribosomal RNA gene, partial sequence	Acinetobacter johnsonii	2085	2085	0.99	0	98.31	1451	KT767799.1
Acinetobacter baumannii strain CTF711-D 16S ribosomal RNA gene, partial sequence	Acinetobacter baumannii	2085	2085	0.99	0	98.31	1451	KJ416382.1
Uncultured bacterium clone 15 16S ribosomal RNA gene, partial sequence	uncultured bacterium	2085	2085	0.99	0	98.31	1409	KC907087.1
Uncultured bacterium clone 11 16S ribosomal RNA gene, partial sequence	uncultured bacterium	2085	2085	0.99	0	98.31	1410	KC907086.1
Acinetobacter sp. 6-12(2010) 16S ribosomal RNA gene, partial sequence	Acinetobacter sp. 6-12(2010)	2085	2085	0.99	0	98.31	1442	HM489955.1
Uncultured Acinetobacter sp. clone 14-SxT-17 16S ribosomal RNA gene, partial sequence	uncultured Acinetobacter sp.	2084	2084	0.99	0	98.22	1419	OQ217492.1
Uncultured Acinetobacter sp. clone 4-SxT-14 16S ribosomal RNA gene, partial sequence	uncultured Acinetobacter sp.	2084	2084	0.99	0	98.22	1401	OQ217194.1
Uncultured Acinetobacter sp. clone 4-SxT-6 16S ribosomal RNA gene, partial sequence	uncultured Acinetobacter sp.	2084	2084	0.99	0	98.22	1403	OQ217186.1
Uncultured Acinetobacter sp. clone 4-SxT-5 16S ribosomal RNA gene, partial sequence	uncultured Acinetobacter sp.	2084	2084	0.99	0	98.22	1401	OQ217185.1
Acinetobacter sp. JB-5 16S ribosomal RNA gene, partial sequence	Acinetobacter sp. JB-5	2084	2084	0.99	0	98.39	1426	KP265957.1
Acinetobacter sp. CL(2015) 16S ribosomal RNA gene, partial sequence	Acinetobacter sp. CL(2015)	2084	2084	0.99	0	98.31	1410	KR054753.1
Acinetobacter johnsonii strain CPF-4 16S ribosomal RNA gene, partial sequence	Acinetobacter johnsonii	2078	2078	0.99	0	98.14	1409	MH429811.1

## Sheet: Acinetobacter adult beetles 2
Description	Scientific Name	Max Score	Total Score	Query Cover	E value	Per. ident	Acc. Len	Accession
Acinetobacter sp. strain k05 16S ribosomal RNA gene, partial sequence	Acinetobacter sp.	2047	2047	0.99	0	98.78	1441	MT476969.1
Acinetobacter johnsonii strain P37 16S ribosomal RNA gene, partial sequence	Acinetobacter johnsonii	2047	2047	0.99	0	98.78	1393	MT323125.1
Acinetobacter johnsonii strain M19 16S ribosomal RNA gene, partial sequence	Acinetobacter johnsonii	2047	2047	0.99	0	98.78	1526	MT226917.1
Acinetobacter sp. strain RH5 16S ribosomal RNA gene, partial sequence	Acinetobacter sp.	2047	2047	0.99	0	98.78	1405	MN049730.1
Acinetobacter sp. strain RH4 16S ribosomal RNA gene, partial sequence	Acinetobacter sp.	2047	2047	0.99	0	98.78	1405	MN049729.1
Acinetobacter sp. strain RH3 16S ribosomal RNA gene, partial sequence	Acinetobacter sp.	2047	2047	0.99	0	98.78	1403	MN049728.1
Acinetobacter oryzae strain EGI215 16S ribosomal RNA gene, partial sequence	Acinetobacter oryzae	2047	2047	0.99	0	98.78	1443	MN704477.1
Acinetobacter oryzae strain EGI126 16S ribosomal RNA gene, partial sequence	Acinetobacter oryzae	2047	2047	0.99	0	98.78	1442	MN704435.1
uncultured bacterium partial 16S rRNA gene	uncultured bacterium	2047	2047	0.99	0	98.78	1460	LR642622.1
Bacterium strain MTL7-31 16S ribosomal RNA gene, partial sequence	bacterium	2047	2047	0.99	0	98.78	1437	MH151282.1
Bacterium strain Y11 16S ribosomal RNA gene, partial sequence	bacterium	2047	2047	0.99	0	98.78	1413	MK774821.1
Acinetobacter johnsonii strain IAE35 16S ribosomal RNA gene, partial sequence	Acinetobacter johnsonii	2047	2047	0.99	0	98.78	1416	MK414979.1
Acinetobacter sp. strain IAE106 16S ribosomal RNA gene, partial sequence	Acinetobacter sp.	2047	2047	0.99	0	98.78	1414	MK414797.1
Acinetobacter johnsonii strain M19 chromosome, complete genome	Acinetobacter johnsonii	2047	14284	0.99	0	98.78	3749210	CP037424.1
Bacterium strain QLN201710OPB8 16S ribosomal RNA gene, partial sequence	bacterium	2047	2047	0.99	0	98.78	1434	MK072993.1
Acinetobacter johnsonii strain BF06 16S ribosomal RNA gene, partial sequence	Acinetobacter johnsonii	2047	2047	0.99	0	98.78	1378	MG719582.1
Acinetobacter sp. strain USCB2 16S ribosomal RNA gene, partial sequence	Acinetobacter sp.	2047	2047	0.99	0	98.78	1436	MF083941.1
Acinetobacter johnsonii partial 16S rRNA gene, strain HAMBI 1969	Acinetobacter johnsonii	2047	2047	0.99	0	98.78	1513	LT899949.1
Acinetobacter johnsonii strain NCFJ5 16S ribosomal RNA gene, partial sequence	Acinetobacter johnsonii	2047	2047	0.99	0	98.78	1331	MF966254.1
Acinetobacter johnsonii strain YH16108 16S ribosomal RNA gene, partial sequence	Acinetobacter johnsonii	2047	2047	0.99	0	98.78	1423	KY767497.1
Acinetobacter johnsonii strain LCG40 16S ribosomal RNA gene, partial sequence	Acinetobacter johnsonii	2047	2047	0.99	0	98.78	1409	KY643718.1
Uncultured bacterium partial 16S rRNA gene, isolate FBP407, clone 96A	uncultured bacterium	2047	2047	0.99	0	98.78	1460	LN680039.1
Bacterium OPB1 16S ribosomal RNA gene, partial sequence	bacterium OPB1	2047	2047	0.99	0	98.78	1443	KX008062.1
Uncultured bacterium clone DWTP1.3A.E12 16S ribosomal RNA gene, partial sequence	uncultured bacterium	2047	2047	0.99	0	98.78	1393	KU713435.1
Acinetobacter johnsonii strain J5 16S ribosomal RNA gene, partial sequence	Acinetobacter johnsonii	2047	2047	0.99	0	98.78	1402	KT767954.1
Acinetobacter johnsonii strain J2 16S ribosomal RNA gene, partial sequence	Acinetobacter johnsonii	2047	2047	0.99	0	98.78	1398	KT767951.1
Acinetobacter johnsonii strain SW18NP14 16S ribosomal RNA gene, partial sequence	Acinetobacter johnsonii	2047	2047	0.99	0	98.78	1404	MK861104.1
Acinetobacter johnsonii strain SW18NP10 16S ribosomal RNA gene, partial sequence	Acinetobacter johnsonii	2047	2047	0.99	0	98.78	1405	MK861100.1
Acinetobacter johnsonii strain DSM 6963 16S ribosomal RNA gene, partial sequence	Acinetobacter johnsonii	2047	2047	0.99	0	98.78	1366	OP818102.1
Acinetobacter oryzae strain A63 16S ribosomal RNA gene, partial sequence	Acinetobacter oryzae	2047	2047	0.99	0	98.78	1437	OP435769.1
Uncultured bacterium gene for 16S rRNA, partial sequence, clone: Bysf-10-Sf10-060	uncultured bacterium	2047	2047	0.99	0	98.78	1460	AB991060.1
Uncultured bacterium gene for 16S rRNA, partial sequence, clone: Bysf-10-Sf10-035	uncultured bacterium	2047	2047	0.99	0	98.78	1460	AB991035.1
Uncultured bacterium clone ABH-04 16S ribosomal RNA gene, partial sequence	uncultured bacterium	2047	2047	0.99	0	98.78	1499	KF964578.1
Acinetobacter johnsonii strain C2 16S ribosomal RNA gene, partial sequence	Acinetobacter johnsonii	2047	2047	0.99	0	98.78	1402	KJ995847.1
Acinetobacter sp. strain DH-3 16S ribosomal RNA gene, partial sequence	Acinetobacter sp.	2047	2047	0.99	0	98.78	1399	OK576705.1
Acinetobacter johnsonii strain 261ZY15 16S ribosomal RNA gene, partial sequence	Acinetobacter johnsonii	2047	2047	0.99	0	98.78	1448	KF831405.1
Acinetobacter johnsonii gene for 16S ribosomal RNA, partial sequence, strain: MTCC 9820	Acinetobacter johnsonii	2047	2047	0.99	0	98.78	1502	AB859672.1
Acinetobacter sp. PHB1 16S ribosomal RNA gene, partial sequence	Acinetobacter sp. PHB1	2047	2047	0.99	0	98.78	1433	KF420294.1
Acinetobacter sp. B1(2013) strain B1 16S ribosomal RNA gene, partial sequence	Acinetobacter sp. B1(2013)	2047	2047	0.99	0	98.78	1427	KF420293.1
Acinetobacter johnsonii strain JPG3 16S ribosomal RNA gene, partial sequence	Acinetobacter johnsonii	2047	2047	0.99	0	98.78	1398	MN795610.1
Acinetobacter johnsonii strain BGB4 16S ribosomal RNA gene, partial sequence	Acinetobacter johnsonii	2047	2047	0.99	0	98.78	1447	KC778369.1
Uncultured bacterium clone S72_001 16S ribosomal RNA gene, partial sequence	uncultured bacterium	2047	2047	0.99	0	98.78	1402	KC874250.1
Acinetobacter johnsonii strain AJ-G3 16S ribosomal RNA gene, partial sequence	Acinetobacter johnsonii	2047	2047	0.99	0	98.78	1444	KC895498.1
Acinetobacter johnsonii strain Pt405 16S ribosomal RNA gene, partial sequence	Acinetobacter johnsonii	2047	2047	0.99	0	98.78	1398	KC758141.1
Acinetobacter johnsonii strain zhy35 16S ribosomal RNA gene, partial sequence	Acinetobacter johnsonii	2047	2047	0.99	0	98.78	1441	KC422707.1
Acinetobacter johnsonii strain zhy33 16S ribosomal RNA gene, partial sequence	Acinetobacter johnsonii	2047	2047	0.99	0	98.78	1447	KC422705.1
Unidentified marine bacterioplankton clone E403B_01 16S ribosomal RNA gene, partial sequence	unidentified marine bacterioplankton	2047	2047	0.99	0	98.78	1400	KC002806.1
Acinetobacter sp. 308 16S ribosomal RNA gene, partial sequence	Acinetobacter sp. 308	2047	2047	0.99	0	98.78	1406	JQ012953.1
Acinetobacter johnsonii strain ATCC 17909 16S ribosomal RNA, partial sequence	Acinetobacter johnsonii	2047	2047	0.99	0	98.78	1530	NR_117624.1
Acinetobacter sp. MDT3-3-2 16S ribosomal RNA gene, partial sequence	Acinetobacter sp. MDT3-3-2	2047	2047	0.99	0	98.78	1390	JX949551.1
Uncultured bacterium clone OTU85 16S ribosomal RNA gene, partial sequence	uncultured bacterium	2047	2047	0.99	0	98.78	1445	KC120648.1
Acinetobacter sp. T1-3 partial 16S rRNA gene, isolate T1-3	Acinetobacter sp. T1-3	2047	2047	0.99	0	98.78	1440	HF548450.1
Acinetobacter sp. R3-5 partial 16S rRNA gene, isolate R3-5	Acinetobacter sp. R3-5	2047	2047	0.99	0	98.78	1440	HF548446.1
Acinetobacter johnsonii strain FDAARGOS_1092 chromosome, complete genome	Acinetobacter johnsonii	2047	14140	0.99	0	98.78	3604384	CP068206.1
Acinetobacter johnsonii strain FDAARGOS_1093 chromosome, complete genome	Acinetobacter johnsonii	2047	14252	0.99	0	98.78	3633703	CP068195.1
Acinetobacter johnsonii strain FDAARGOS_910 chromosome, complete genome	Acinetobacter johnsonii	2047	14306	0.99	0	98.78	3598417	CP065666.1
Acinetobacter johnsonii strain E10B chromosome, complete genome	Acinetobacter johnsonii	2047	14297	0.99	0	98.78	3521987	CP059080.1
Uncultured bacterium clone B27 16S ribosomal RNA gene, partial sequence	uncultured bacterium	2047	2047	0.99	0	98.78	1499	JN882063.1
Uncultured organism clone ELU0100-T224-S-NI_000141 small subunit ribosomal RNA gene, partial sequence	uncultured organism	2047	2047	0.99	0	98.78	1457	HQ784432.1
Acinetobacter johnsonii strain LN2 16S ribosomal RNA gene, partial sequence	Acinetobacter johnsonii	2047	2047	0.99	0	98.78	1448	MT745878.1
Acinetobacter johnsonii strain SP17 16S ribosomal RNA gene, partial sequence	Acinetobacter johnsonii	2047	2047	0.99	0	98.78	1440	JN409466.1
Uncultured Acinetobacter sp. partial 16S rRNA gene, isolate ELC0606, clone A06T08C05	uncultured Acinetobacter sp.	2047	2047	0.99	0	98.78	1501	HE575541.1
Uncultured Acinetobacter sp. clone 85 16S ribosomal RNA gene, partial sequence	uncultured Acinetobacter sp.	2047	2047	0.99	0	98.78	1533	JN082538.1
Uncultured Acinetobacter sp. clone GL9-6 16S ribosomal RNA gene, partial sequence	uncultured Acinetobacter sp.	2047	2047	0.99	0	98.78	1443	JF411322.1
Acinetobacter johnsonii strain CD-9 16S ribosomal RNA gene, partial sequence	Acinetobacter johnsonii	2047	2047	0.99	0	98.78	1459	JF496538.1
Acinetobacter johnsonii strain L9-6 16S ribosomal RNA gene, partial sequence	Acinetobacter johnsonii	2047	2047	0.99	0	98.78	1400	JF798357.1
Uncultured gamma proteobacterium clone OXIC-072 16S ribosomal RNA gene, partial sequence	uncultured Gammaproteobacteria bacterium	2047	2047	0.99	0	98.78	1496	JF344342.1
Staphylococcus pasteuri strain L2A2 16S ribosomal RNA gene, partial sequence	Staphylococcus pasteuri	2047	2047	0.99	0	98.78	1418	HQ739095.1
Uncultured bacterium clone ncd2699c11c1 16S ribosomal RNA gene, partial sequence	uncultured bacterium	2047	2047	0.99	0	98.78	1359	JF221745.1
Uncultured bacterium clone ncd2408b07c1 16S ribosomal RNA gene, partial sequence	uncultured bacterium	2047	2047	0.99	0	98.78	1359	JF209427.1
Uncultured bacterium clone ncd2393d04c1 16S ribosomal RNA gene, partial sequence	uncultured bacterium	2047	2047	0.99	0	98.78	1359	JF208437.1
Uncultured bacterium clone ncd2407h05c1 16S ribosomal RNA gene, partial sequence	uncultured bacterium	2047	2047	0.99	0	98.78	1359	JF200833.1
Uncultured bacterium clone ncd2394d10c1 16S ribosomal RNA gene, partial sequence	uncultured bacterium	2047	2047	0.99	0	98.78	1359	JF200499.1
Uncultured bacterium clone ncd1061e12c1 16S ribosomal RNA gene, partial sequence	uncultured bacterium	2047	2047	0.99	0	98.78	1360	JF091436.1
Uncultured bacterium clone ncd491a06c1 16S ribosomal RNA gene, partial sequence	uncultured bacterium	2047	2047	0.99	0	98.78	1361	JF043045.1
Uncultured bacterium clone DQB-W153 16S ribosomal RNA gene, partial sequence	uncultured bacterium	2047	2047	0.99	0	98.78	1503	GQ415368.1
Uncultured bacterium clone ncd1064d07c1 16S ribosomal RNA gene, partial sequence	uncultured bacterium	2047	2047	0.99	0	98.78	1359	HM335745.1
Uncultured bacterium clone ncd496g04c1 16S ribosomal RNA gene, partial sequence	uncultured bacterium	2047	2047	0.99	0	98.78	1359	HM316159.1
Acinetobacter johnsonii strain JF10 16S ribosomal RNA gene, partial sequence	Acinetobacter johnsonii	2045	2045	0.99	0	98.78	1430	MN865806.1
Acinetobacter johnsonii strain XAAS.lbx2.6 16S ribosomal RNA gene, partial sequence	Acinetobacter johnsonii	2045	2045	0.99	0	98.78	1432	MN197857.1
Acinetobacter sp. strain F-1 16S ribosomal RNA gene, partial sequence	Acinetobacter sp.	2045	2045	0.99	0	98.78	1401	MF447530.1
Acinetobacter oryzae gene for 16S rRNA, partial sequence, strain: 69w	Acinetobacter oryzae	2045	2045	0.99	0	98.78	1335	LC191523.1
Acinetobacter sp. F22 16S ribosomal RNA gene, partial sequence	Acinetobacter sp. F22	2045	2045	0.99	0	98.78	1426	KT767870.1
Acinetobacter sp. J1 16S ribosomal RNA gene, partial sequence	Acinetobacter sp. J1	2045	2045	0.99	0	98.78	1451	KT767812.1
Acinetobacter sp. I23 16S ribosomal RNA gene, partial sequence	Acinetobacter sp. I23	2045	2045	0.99	0	98.78	1442	KT767800.1
Acinetobacter johnsonii strain I22 16S ribosomal RNA gene, partial sequence	Acinetobacter johnsonii	2045	2045	0.99	0	98.78	1451	KT767799.1
Acinetobacter baumannii strain CTF711-D 16S ribosomal RNA gene, partial sequence	Acinetobacter baumannii	2045	2045	0.99	0	98.78	1451	KJ416382.1
Acinetobacter johnsonii strain ANSNAS13 16S ribosomal RNA gene, partial sequence	Acinetobacter johnsonii	2045	2045	0.99	0	98.78	1435	MZ964594.1
Uncultured bacterium clone 15 16S ribosomal RNA gene, partial sequence	uncultured bacterium	2045	2045	0.99	0	98.78	1409	KC907087.1
Uncultured bacterium clone 11 16S ribosomal RNA gene, partial sequence	uncultured bacterium	2045	2045	0.99	0	98.78	1410	KC907086.1
Acinetobacter johnsonii strain Xh-12 16S ribosomal RNA gene, partial sequence	Acinetobacter johnsonii	2045	2045	0.99	0	98.78	1437	MW485749.1
Acinetobacter johnsonii strain TZ1703 16S ribosomal RNA gene, partial sequence	Acinetobacter johnsonii	2045	2045	0.99	0	98.78	1431	MW131510.1
Acinetobacter sp. 6-12(2010) 16S ribosomal RNA gene, partial sequence	Acinetobacter sp. 6-12(2010)	2045	2045	0.99	0	98.78	1442	HM489955.1
Uncultured Acinetobacter sp. clone 14-SxT-17 16S ribosomal RNA gene, partial sequence	uncultured Acinetobacter sp.	2043	2043	0.99	0	98.69	1419	OQ217492.1
Uncultured Acinetobacter sp. clone 4-SxT-14 16S ribosomal RNA gene, partial sequence	uncultured Acinetobacter sp.	2043	2043	0.99	0	98.69	1401	OQ217194.1
Uncultured Acinetobacter sp. clone 4-SxT-6 16S ribosomal RNA gene, partial sequence	uncultured Acinetobacter sp.	2043	2043	0.99	0	98.69	1403	OQ217186.1
Uncultured Acinetobacter sp. clone 4-SxT-5 16S ribosomal RNA gene, partial sequence	uncultured Acinetobacter sp.	2043	2043	0.99	0	98.69	1401	OQ217185.1
Acinetobacter sp. JB-5 16S ribosomal RNA gene, partial sequence	Acinetobacter sp. JB-5	2043	2043	0.99	0	98.87	1426	KP265957.1
Acinetobacter sp. CL(2015) 16S ribosomal RNA gene, partial sequence	Acinetobacter sp. CL(2015)	2043	2043	0.99	0	98.78	1410	KR054753.1
Acinetobacter johnsonii strain CPF-4 16S ribosomal RNA gene, partial sequence	Acinetobacter johnsonii	2037	2037	0.99	0	98.6	1409	MH429811.1

## Sheet: Acinetobacter adult beetles 3
Description	Scientific Name	Max Score	Total Score	Query Cover	E value	Per. ident	Acc. Len	Accession
Acinetobacter sp. strain IAE106 16S ribosomal RNA gene, partial sequence	Acinetobacter sp.	2034	2034	0.99	0	99.02	1414	MK414797.1
Acinetobacter johnsonii strain zhy35 16S ribosomal RNA gene, partial sequence	Acinetobacter johnsonii	2034	2034	0.99	0	99.02	1441	KC422707.1
Acinetobacter johnsonii strain zhy33 16S ribosomal RNA gene, partial sequence	Acinetobacter johnsonii	2034	2034	0.99	0	99.02	1447	KC422705.1
Acinetobacter sp. strain RH5 16S ribosomal RNA gene, partial sequence	Acinetobacter sp.	2030	2030	0.99	0	98.94	1405	MN049730.1
Acinetobacter oryzae strain EGI215 16S ribosomal RNA gene, partial sequence	Acinetobacter oryzae	2030	2030	0.99	0	98.94	1443	MN704477.1
Acinetobacter oryzae strain EGI126 16S ribosomal RNA gene, partial sequence	Acinetobacter oryzae	2030	2030	0.99	0	98.94	1442	MN704435.1
Bacterium strain Y11 16S ribosomal RNA gene, partial sequence	bacterium	2030	2030	0.99	0	98.94	1413	MK774821.1
Bacterium strain QLN201710OPB8 16S ribosomal RNA gene, partial sequence	bacterium	2030	2030	0.99	0	98.94	1434	MK072993.1
Acinetobacter johnsonii strain LCG40 16S ribosomal RNA gene, partial sequence	Acinetobacter johnsonii	2030	2030	0.99	0	98.94	1409	KY643718.1
Bacterium OPB1 16S ribosomal RNA gene, partial sequence	bacterium OPB1	2030	2030	0.99	0	98.94	1443	KX008062.1
Acinetobacter sp. strain 20-SxT-9 16S ribosomal RNA gene, partial sequence	Acinetobacter sp.	2030	2030	0.99	0	99.11	1442	OQ216961.1
Acinetobacter sp. strain 20-SxT-8 16S ribosomal RNA gene, partial sequence	Acinetobacter sp.	2030	2030	0.99	0	99.11	1438	OQ216960.1
Acinetobacter oryzae strain A63 16S ribosomal RNA gene, partial sequence	Acinetobacter oryzae	2030	2030	0.99	0	98.94	1437	OP435769.1
Acinetobacter johnsonii strain 261ZY15 16S ribosomal RNA gene, partial sequence	Acinetobacter johnsonii	2030	2030	0.99	0	98.94	1448	KF831405.1
Acinetobacter sp. 308 16S ribosomal RNA gene, partial sequence	Acinetobacter sp. 308	2030	2030	0.99	0	98.94	1406	JQ012953.1
Acinetobacter johnsonii strain SP17 16S ribosomal RNA gene, partial sequence	Acinetobacter johnsonii	2030	2030	0.99	0	98.94	1440	JN409466.1
Uncultured Acinetobacter sp. clone GL9-6 16S ribosomal RNA gene, partial sequence	uncultured Acinetobacter sp.	2030	2030	0.99	0	98.94	1443	JF411322.1
Acinetobacter sp. enrichment culture clone WT3 16S ribosomal RNA gene, partial sequence	Acinetobacter sp. enrichment culture clone WT3	2030	2030	0.99	0	98.94	1433	GQ369439.1
Uncultured Acinetobacter sp. clone 2P-4-1-D14 16S ribosomal RNA gene, partial sequence	uncultured Acinetobacter sp.	2030	2030	0.99	0	98.94	1302	EU705417.1
Uncultured Acinetobacter sp. clone 2P-3-2-C20 16S ribosomal RNA gene, partial sequence	uncultured Acinetobacter sp.	2030	2030	0.99	0	98.94	1299	EU705295.1
Acinetobacter johnsonii strain XAAS.lbx2.6 16S ribosomal RNA gene, partial sequence	Acinetobacter johnsonii	2028	2028	0.99	0	98.94	1432	MN197857.1
Acinetobacter johnsonii strain ANSNAS13 16S ribosomal RNA gene, partial sequence	Acinetobacter johnsonii	2028	2028	0.99	0	98.94	1435	MZ964594.1
Uncultured Acinetobacter sp. clone 2P-4-1-J15 16S ribosomal RNA gene, partial sequence	uncultured Acinetobacter sp.	2028	2028	0.99	0	98.94	1301	EU705468.1
Uncultured Acinetobacter sp. clone 2P-3-2-N04 16S ribosomal RNA gene, partial sequence	uncultured Acinetobacter sp.	2028	2028	0.99	0	98.94	1296	EU705369.1
Uncultured Acinetobacter sp. clone 2P-3-2-D12 16S ribosomal RNA gene, partial sequence	uncultured Acinetobacter sp.	2028	2028	0.99	0	98.94	1296	EU705299.1
Acinetobacter sp. strain 20-SxT-19 16S ribosomal RNA gene, partial sequence	Acinetobacter sp.	2026	2026	0.99	0	98.85	1442	OQ216971.1
Acinetobacter sp. strain 20-SxT-17 16S ribosomal RNA gene, partial sequence	Acinetobacter sp.	2026	2026	0.99	0	98.85	1437	OQ216969.1
Acinetobacter sp. strain 20-SxT-13 16S ribosomal RNA gene, partial sequence	Acinetobacter sp.	2026	2026	0.99	0	99.03	1436	OQ216965.1
Acinetobacter sp. strain 20-SxT-12 16S ribosomal RNA gene, partial sequence	Acinetobacter sp.	2026	2026	0.99	0	99.03	1436	OQ216964.1
Acinetobacter sp. strain 20-SxT-10 16S ribosomal RNA gene, partial sequence	Acinetobacter sp.	2026	2026	0.99	0	99.03	1438	OQ216962.1
Acinetobacter sp. strain 20-SxT-7 16S ribosomal RNA gene, partial sequence	Acinetobacter sp.	2026	2026	0.99	0	99.03	1439	OQ216959.1
Acinetobacter sp. strain 20-ERY-12 16S ribosomal RNA gene, partial sequence	Acinetobacter sp.	2026	2026	0.99	0	98.94	1441	OQ216924.1
Acinetobacter sp. strain 20-ERY-4 16S ribosomal RNA gene, partial sequence	Acinetobacter sp.	2026	2026	0.99	0	98.85	1445	OQ216916.1
Acinetobacter sp. strain 20-ERY-2 16S ribosomal RNA gene, partial sequence	Acinetobacter sp.	2026	2026	0.99	0	98.85	1437	OQ216914.1
Acinetobacter sp. JB-5 16S ribosomal RNA gene, partial sequence	Acinetobacter sp. JB-5	2026	2026	0.99	0	99.03	1426	KP265957.1
Uncultured Acinetobacter sp. clone 2P-4-1-C08 16S ribosomal RNA gene, partial sequence	uncultured Acinetobacter sp.	2026	2026	0.99	0	98.85	1299	EU705410.1
Acinetobacter sp. strain k05 16S ribosomal RNA gene, partial sequence	Acinetobacter sp.	2025	2025	0.99	0	98.85	1441	MT476969.1
Acinetobacter johnsonii strain P37 16S ribosomal RNA gene, partial sequence	Acinetobacter johnsonii	2025	2025	0.99	0	98.85	1393	MT323125.1
Acinetobacter johnsonii strain M19 16S ribosomal RNA gene, partial sequence	Acinetobacter johnsonii	2025	2025	0.99	0	98.85	1526	MT226917.1
Acinetobacter sp. strain RH4 16S ribosomal RNA gene, partial sequence	Acinetobacter sp.	2025	2025	0.99	0	98.85	1405	MN049729.1
Acinetobacter sp. strain RH3 16S ribosomal RNA gene, partial sequence	Acinetobacter sp.	2025	2025	0.99	0	98.93	1403	MN049728.1
Acinetobacter sp. strain semitranslucent regular 16S ribosomal RNA gene, partial sequence	Acinetobacter sp.	2025	2025	0.99	0	98.85	1400	KY064181.1
uncultured bacterium partial 16S rRNA gene	uncultured bacterium	2025	2025	0.99	0	98.85	1460	LR642622.1
Bacterium strain MTL7-31 16S ribosomal RNA gene, partial sequence	bacterium	2025	2025	0.99	0	98.85	1437	MH151282.1
Acinetobacter sp. strain NBS20 16S ribosomal RNA gene, partial sequence	Acinetobacter sp.	2025	2025	0.99	0	98.85	1442	MK757938.1
Acinetobacter johnsonii strain IAE35 16S ribosomal RNA gene, partial sequence	Acinetobacter johnsonii	2025	2025	0.99	0	98.85	1416	MK414979.1
Acinetobacter johnsonii strain M19 chromosome, complete genome	Acinetobacter johnsonii	2025	14114	0.99	0	98.85	3749210	CP037424.1
Acinetobacter sp. strain USCB2 16S ribosomal RNA gene, partial sequence	Acinetobacter sp.	2025	2025	0.99	0	98.85	1436	MF083941.1
Acinetobacter johnsonii strain 1712 16S ribosomal RNA gene, partial sequence	Acinetobacter johnsonii	2025	2025	0.99	0	98.85	1407	MH084922.1
Acinetobacter johnsonii partial 16S rRNA gene, strain HAMBI 1969	Acinetobacter johnsonii	2025	2025	0.99	0	98.85	1513	LT899949.1
Acinetobacter johnsonii strain xb1 16S ribosomal RNA gene, partial sequence	Acinetobacter johnsonii	2025	2025	0.99	0	98.85	1463	MG581287.1
Acinetobacter johnsonii strain YH16108 16S ribosomal RNA gene, partial sequence	Acinetobacter johnsonii	2025	2025	0.99	0	98.85	1423	KY767497.1
Uncultured bacterium partial 16S rRNA gene, isolate FBP407, clone 96A	uncultured bacterium	2025	2025	0.99	0	98.85	1460	LN680039.1
Uncultured bacterium clone DWTP1.3A.E12 16S ribosomal RNA gene, partial sequence	uncultured bacterium	2025	2025	0.99	0	98.85	1393	KU713435.1
Acinetobacter johnsonii strain J5 16S ribosomal RNA gene, partial sequence	Acinetobacter johnsonii	2025	2025	0.99	0	98.93	1402	KT767954.1
Acinetobacter johnsonii strain J2 16S ribosomal RNA gene, partial sequence	Acinetobacter johnsonii	2025	2025	0.99	0	98.85	1398	KT767951.1
Bacterium strain AOB19 16S ribosomal RNA gene, partial sequence	bacterium	2025	2025	0.99	0	98.85	1411	OQ601477.1
Bacterium strain AOB7 16S ribosomal RNA gene, partial sequence	bacterium	2025	2025	0.99	0	98.85	1408	OQ601465.1
Uncultured bacterium gene for 16S rRNA, partial sequence, clone: Bysf-10-Sf10-060	uncultured bacterium	2025	2025	0.99	0	98.85	1460	AB991060.1
Uncultured bacterium gene for 16S rRNA, partial sequence, clone: Bysf-10-Sf10-035	uncultured bacterium	2025	2025	0.99	0	98.85	1460	AB991035.1
Uncultured bacterium clone ABH-04 16S ribosomal RNA gene, partial sequence	uncultured bacterium	2025	2025	0.99	0	98.85	1499	KF964578.1
Acinetobacter sp. strain DH-3 16S ribosomal RNA gene, partial sequence	Acinetobacter sp.	2025	2025	0.99	0	98.85	1399	OK576705.1
Acinetobacter sp. J22 16S ribosomal RNA gene, partial sequence	Acinetobacter sp. J22	2025	2025	0.99	0	98.85	1443	KJ149814.1
Acinetobacter johnsonii gene for 16S ribosomal RNA, partial sequence, strain: MTCC 9820	Acinetobacter johnsonii	2025	2025	0.99	0	98.85	1502	AB859672.1
Acinetobacter sp. PHB1 16S ribosomal RNA gene, partial sequence	Acinetobacter sp. PHB1	2025	2025	0.99	0	98.85	1433	KF420294.1
Acinetobacter sp. B1(2013) strain B1 16S ribosomal RNA gene, partial sequence	Acinetobacter sp. B1(2013)	2025	2025	0.99	0	98.85	1427	KF420293.1
Acinetobacter johnsonii strain BGB4 16S ribosomal RNA gene, partial sequence	Acinetobacter johnsonii	2025	2025	0.99	0	98.93	1447	KC778369.1
Uncultured bacterium clone S72_001 16S ribosomal RNA gene, partial sequence	uncultured bacterium	2025	2025	0.99	0	98.85	1402	KC874250.1
Acinetobacter johnsonii strain AJ-G3 16S ribosomal RNA gene, partial sequence	Acinetobacter johnsonii	2025	2025	0.99	0	98.85	1444	KC895498.1
Acinetobacter johnsonii strain AAUB130a 16S ribosomal RNA gene, partial sequence	Acinetobacter johnsonii	2025	2025	0.99	0	98.85	1412	MW879452.1
Unidentified marine bacterioplankton clone E403B_01 16S ribosomal RNA gene, partial sequence	unidentified marine bacterioplankton	2025	2025	0.99	0	98.85	1400	KC002806.1
Acinetobacter johnsonii strain ATCC 17909 16S ribosomal RNA, partial sequence	Acinetobacter johnsonii	2025	2025	0.99	0	98.85	1530	NR_117624.1
Uncultured bacterium clone OTU85 16S ribosomal RNA gene, partial sequence	uncultured bacterium	2025	2025	0.99	0	98.85	1445	KC120648.1
Acinetobacter sp. T1-3 partial 16S rRNA gene, isolate T1-3	Acinetobacter sp. T1-3	2025	2025	0.99	0	98.93	1440	HF548450.1
Acinetobacter sp. R3-5 partial 16S rRNA gene, isolate R3-5	Acinetobacter sp. R3-5	2025	2025	0.99	0	98.93	1440	HF548446.1
Acinetobacter oryzae strain P_P20-1 16S ribosomal RNA gene, partial sequence	Acinetobacter oryzae	2025	2025	0.99	0	98.85	1446	MW487398.1
Acinetobacter johnsonii strain FDAARGOS_1092 chromosome, complete genome	Acinetobacter johnsonii	2025	13985	0.99	0	98.85	3604384	CP068206.1
Acinetobacter johnsonii strain FDAARGOS_1093 chromosome, complete genome	Acinetobacter johnsonii	2025	14090	0.99	0	98.85	3633703	CP068195.1
Acinetobacter johnsonii strain FDAARGOS_910 chromosome, complete genome	Acinetobacter johnsonii	2025	14151	0.99	0	98.85	3598417	CP065666.1
Acinetobacter johnsonii strain E10B chromosome, complete genome	Acinetobacter johnsonii	2025	14142	0.99	0	98.85	3521987	CP059080.1
Acinetobacter johnsonii strain LN2 16S ribosomal RNA gene, partial sequence	Acinetobacter johnsonii	2025	2025	0.99	0	98.85	1448	MT745878.1
Uncultured Acinetobacter sp. clone 2P-4-1-N05 16S ribosomal RNA gene, partial sequence	uncultured Acinetobacter sp.	2025	2025	0.99	0	98.85	1301	EU705506.1
Acinetobacter johnsonii strain JF10 16S ribosomal RNA gene, partial sequence	Acinetobacter johnsonii	2023	2023	0.99	0	98.85	1430	MN865806.1
Acinetobacter sp. strain white regular 16S ribosomal RNA gene, partial sequence	Acinetobacter sp.	2023	2023	0.99	0	98.85	1404	KY064180.1
Acinetobacter johnsonii strain ATCC 17909 16S ribosomal RNA gene, partial sequence	Acinetobacter johnsonii	2023	2023	0.99	0	98.85	1529	MK184297.1
Acinetobacter oryzae gene for 16S rRNA, partial sequence, strain: 69w	Acinetobacter oryzae	2023	2023	0.99	0	98.85	1335	LC191523.1
Acinetobacter sp. J1 16S ribosomal RNA gene, partial sequence	Acinetobacter sp. J1	2023	2023	0.99	0	98.85	1451	KT767812.1
Acinetobacter johnsonii strain I22 16S ribosomal RNA gene, partial sequence	Acinetobacter johnsonii	2023	2023	0.99	0	98.85	1451	KT767799.1
Acinetobacter sp. A8 16S ribosomal RNA gene, partial sequence	Acinetobacter sp. A8	2023	2023	0.99	0	98.85	1435	KF590557.1
Acinetobacter baumannii strain CTF711-D 16S ribosomal RNA gene, partial sequence	Acinetobacter baumannii	2023	2023	0.99	0	98.85	1451	KJ416382.1
Uncultured bacterium clone 15 16S ribosomal RNA gene, partial sequence	uncultured bacterium	2023	2023	0.99	0	98.85	1409	KC907087.1
Uncultured bacterium clone 11 16S ribosomal RNA gene, partial sequence	uncultured bacterium	2023	2023	0.99	0	98.85	1410	KC907086.1
Acinetobacter johnsonii strain P_C_B25 16S ribosomal RNA gene, partial sequence	Acinetobacter johnsonii	2023	2023	0.99	0	98.85	1415	MW487448.1
Acinetobacter johnsonii strain Xh-12 16S ribosomal RNA gene, partial sequence	Acinetobacter johnsonii	2023	2023	0.99	0	98.85	1437	MW485749.1
Uncultured Acinetobacter sp. clone 2P-4-1-G03 16S ribosomal RNA gene, partial sequence	uncultured Acinetobacter sp.	2023	2023	0.99	0	98.85	1304	EU705439.1
Uncultured Acinetobacter sp. clone 4-SxT-6 16S ribosomal RNA gene, partial sequence	uncultured Acinetobacter sp.	2021	2021	0.99	0	98.85	1403	OQ217186.1
Acinetobacter sp. CL(2015) 16S ribosomal RNA gene, partial sequence	Acinetobacter sp. CL(2015)	2021	2021	0.99	0	98.85	1410	KR054753.1
Acinetobacter johnsonii strain CPF-4 16S ribosomal RNA gene, partial sequence	Acinetobacter johnsonii	2019	2019	0.99	0	98.76	1409	MH429811.1
Acinetobacter sp. FZKA6 16S ribosomal RNA gene, partial sequence	Acinetobacter sp. FZKA6	2019	2019	0.99	0	98.85	1403	KU193772.1
Uncultured Acinetobacter sp. clone 14-SxT-17 16S ribosomal RNA gene, partial sequence	uncultured Acinetobacter sp.	2019	2019	0.99	0	98.76	1419	OQ217492.1

## Sheet: Pseudomonas adult beetles 
Description	Scientific Name	Max Score	Total Score	Query Cover	E value	Per. ident	Acc. Len	Accession
Pseudomonas putida strain cqsH1 16S ribosomal RNA gene, partial sequence	Pseudomonas putida	2069	2069	0.99	0	98.46	1476	MN826550.1
Pseudomonas sp. strain H220 16S ribosomal RNA gene, partial sequence	Pseudomonas sp.	2069	2069	0.99	0	98.46	1463	MH669320.1
Pseudomonas sp. strain Y174006 16S ribosomal RNA gene, partial sequence	Pseudomonas sp.	2069	2069	0.99	0	98.46	1441	MG914012.1
Uncultured Pseudomonas sp. clone V53 16S ribosomal RNA gene, partial sequence	uncultured Pseudomonas sp.	2069	2069	0.99	0	98.46	1439	KX456332.1
Uncultured Pseudomonas sp. clone P36 16S ribosomal RNA gene, partial sequence	uncultured Pseudomonas sp.	2069	2069	0.99	0	98.46	1468	KX456290.1
Pseudomonas sp. 02C 26 chromosome	Pseudomonas sp. 02C 26	2069	14485	0.99	0	98.46	5404596	CP025262.1
Uncultured Pseudomonas sp. clone HNB5 16S ribosomal RNA gene, partial sequence	uncultured Pseudomonas sp.	2069	2069	0.99	0	98.46	1459	KX363675.1
Uncultured bacterium partial 16S rRNA gene, clone clone AF-35675	uncultured bacterium	2069	2069	0.99	0	98.46	1501	LT595818.1
Pseudomonas reidholzensis strain CEMTC_6995 16S ribosomal RNA gene, partial sequence	Pseudomonas reidholzensis	2069	2069	0.99	0	98.46	1325	OQ834590.1
Pseudomonas sp. CanL-3 16S ribosomal RNA gene, partial sequence	Pseudomonas sp. CanL-3	2069	2069	0.99	0	98.46	1394	KT580547.1
Pseudomonas sp. S07E 245 chromosome, complete genome	Pseudomonas sp. S07E 245	2069	14452	0.99	0	98.46	5379044	CP080625.1
Uncultured bacterium clone AJ-P-Z-T-1 16S ribosomal RNA gene, partial sequence	uncultured bacterium	2069	2069	0.99	0	98.46	1417	JX170245.1
Pseudomonas sp. GY-31 16S ribosomal RNA gene, partial sequence	Pseudomonas sp. GY-31	2069	2069	0.99	0	98.46	1411	KC816554.1
Pseudomonas sp. strain MAIDO-R15b-4 16S ribosomal RNA gene, partial sequence	Pseudomonas sp.	2069	2069	0.99	0	98.46	1419	MW631955.1
Pseudomonas sp. PX2b_S1 16S ribosomal RNA gene, partial sequence	Pseudomonas sp. PX2b_S1	2069	2069	0.99	0	98.46	1515	JF274936.1
Pseudomonas putida gene for 16S rRNA, partial sequence, strain: NBRC 13696	Pseudomonas putida	2069	2069	0.99	0	98.46	1462	AB680483.1
Uncultured bacterium clone nbw232c05c1 16S ribosomal RNA gene, partial sequence	uncultured bacterium	2069	2069	0.99	0	98.46	1358	GQ069725.1
Pseudomonas sp. 13651W 16S ribosomal RNA gene, partial sequence	Pseudomonas sp. 13651W	2069	2069	0.99	0	98.46	1504	EU741102.1
Pseudomonas putida strain AGL 13 16S ribosomal RNA gene, partial sequence	Pseudomonas putida	2069	2069	0.99	0	98.46	1453	EU118779.1
Pseudomonas putida strain GN344 16S ribosomal RNA gene, partial sequence	Pseudomonas putida	2067	2067	0.99	0	98.46	1352	OP925096.1
Pseudomonas sp. GY-18 16S ribosomal RNA gene, partial sequence	Pseudomonas sp. GY-18	2067	2067	0.99	0	98.46	1403	KC816556.1
Pseudomonas oryzihabitans strain ML-28-3 16S ribosomal RNA gene, partial sequence	Pseudomonas oryzihabitans	2065	2065	0.99	0	98.46	1388	KJ401048.1
Pseudomonas sp. GY-27 16S ribosomal RNA gene, partial sequence	Pseudomonas sp. GY-27	2065	2065	0.99	0	98.46	1406	KF962939.1
Pseudomonas sp. strain SGM1 16S ribosomal RNA gene, partial sequence	Pseudomonas sp.	2065	2065	0.99	0	98.38	1406	MZ825291.1
Pseudomonas sp. W15Feb14A 16S ribosomal RNA gene, partial sequence	Pseudomonas sp. W15Feb14A	2065	2065	0.99	0	98.38	1506	EU680996.1
Pseudomonas reidholzensis strain BT362 16S ribosomal RNA gene, partial sequence	Pseudomonas reidholzensis	2063	2063	0.99	0	98.38	1474	MN204213.1
Pseudomonas reidholzensis strain S38_BM3R 16S ribosomal RNA gene, partial sequence	Pseudomonas reidholzensis	2063	2063	0.99	0	98.38	1446	MK883119.1
Pseudomonas sp. NGC7 gene for 16S ribosomal RNA, partial sequence	Pseudomonas sp.	2063	2063	0.99	0	98.38	1467	LC466004.1
Pseudomonas putida strain ORM603-1 16S ribosomal RNA gene, partial sequence	Pseudomonas putida	2063	2063	0.99	0	98.38	1413	MG836226.1
Pseudomonas putida strain HRM602-1 16S ribosomal RNA gene, partial sequence	Pseudomonas putida	2063	2063	0.99	0	98.38	1351	MG836197.1
Pseudomonas putida strain ORM102-1 16S ribosomal RNA gene, partial sequence	Pseudomonas putida	2063	2063	0.99	0	98.38	1415	MG836165.1
Pseudomonas putida strain ORI101-1 16S ribosomal RNA gene, partial sequence	Pseudomonas putida	2063	2063	0.99	0	98.38	1423	MG836146.1
Pseudomonas putida strain HRI101-1 16S ribosomal RNA gene, partial sequence	Pseudomonas putida	2063	2063	0.99	0	98.38	1360	MG836115.1
Uncultured Pseudomonas sp. clone V237 16S ribosomal RNA gene, partial sequence	uncultured Pseudomonas sp.	2063	2063	0.99	0	98.38	1479	KX456429.1
Uncultured Pseudomonas sp. clone P33 16S ribosomal RNA gene, partial sequence	uncultured Pseudomonas sp.	2063	2063	0.99	0	98.38	1494	KX456288.1
Uncultured Pseudomonas sp. clone P15 16S ribosomal RNA gene, partial sequence	uncultured Pseudomonas sp.	2063	2063	0.99	0	98.38	1446	KX456278.1
Pseudomonas putida strain E46 chromosome, complete genome	Pseudomonas putida	2063	14402	0.99	0	98.38	6180967	CP024086.1
Pseudomonas putida strain E41 chromosome, complete genome	Pseudomonas putida	2063	14413	0.99	0	98.38	6093023	CP024085.1
Pseudomonas putida strain L3 16S ribosomal RNA gene, partial sequence	Pseudomonas putida	2063	2063	0.99	0	98.38	1429	KT767824.1
Pseudomonas kermanshahensis strain Mr36 chromosome, complete genome	Pseudomonas kermanshahensis	2063	14446	0.99	0	98.38	6213236	CP119382.1
Pseudomonas putida strain KAR37 16S ribosomal RNA gene, complete sequence	Pseudomonas putida	2063	2063	0.99	0	98.38	1459	KR054999.1
Pseudomonas oryzihabitans strain P11 16S ribosomal RNA gene, partial sequence	Pseudomonas oryzihabitans	2063	2063	0.99	0	98.38	1498	KP278170.1
Pseudomonas putida strain HC09-06-qm 16S ribosomal RNA gene, partial sequence	Pseudomonas putida	2063	2063	0.99	0	98.38	1491	OM533616.1
Pseudomonas putida strain HC07-02-qm 16S ribosomal RNA gene, partial sequence	Pseudomonas putida	2063	2063	0.99	0	98.38	1491	OM533607.1
Pseudomonas sp. strain PGS104 16S ribosomal RNA gene, partial sequence	Pseudomonas sp.	2063	2063	0.99	0	98.38	1440	OM527247.1
Pseudomonas sp. GY-2 16S ribosomal RNA gene, partial sequence	Pseudomonas sp. GY-2	2063	2063	0.99	0	98.38	1391	KC816552.1
Pseudomonas sp. GY-18 16S ribosomal RNA gene, partial sequence	Pseudomonas sp. GY-18	2063	2063	0.99	0	98.38	1400	KC773999.1
Pseudomonas sp. strain MAIDO-R15b-19 16S ribosomal RNA gene, partial sequence	Pseudomonas sp.	2063	2063	0.99	0	98.38	1418	MW631970.1
Pseudomonas oryzihabitans gene for 16S rRNA, partial sequence, strain: 54-1	Pseudomonas oryzihabitans	2063	2063	0.99	0	98.38	1499	AB675634.1
Uncultured bacterium clone ncd2685a03c1 16S ribosomal RNA gene, partial sequence	uncultured bacterium	2063	2063	0.99	0	98.38	1358	JF233029.1
Uncultured bacterium clone ncd2109h04c1 16S ribosomal RNA gene, partial sequence	uncultured bacterium	2063	2063	0.99	0	98.38	1358	JF182333.1
Pseudomonas sp. G53 partial 16S rRNA gene, strain G53	Pseudomonas sp. G53	2063	2063	0.99	0	98.38	1464	FN547409.1
Pseudomonas sp. 3jan05 16S ribosomal RNA gene, partial sequence	Pseudomonas sp. 3jan05	2063	2063	0.99	0	98.38	1397	FJ976073.1
Uncultured bacterium clone nbw505f12c1 16S ribosomal RNA gene, partial sequence	uncultured bacterium	2063	2063	0.99	0	98.38	1358	GQ099061.1
Pseudomonas putida partial 16S rRNA gene, strain P9	Pseudomonas putida	2063	2063	0.99	0	98.38	1491	FM211694.1
Pseudomonas putida strain B2a5 16S ribosomal RNA gene, partial sequence	Pseudomonas putida	2061	2061	0.99	0	98.38	1401	MK737196.1
Uncultured bacterium partial 16S rRNA gene, clone clone AF-35192	uncultured bacterium	2061	2061	0.99	0	98.38	1500	LT595752.1
Pseudomonas sp. strain ZH1 16S ribosomal RNA gene, partial sequence	Pseudomonas sp.	2060	2060	0.99	0	98.37	1384	MT102562.1
Pseudomonas putida strain HRI602-1 16S ribosomal RNA gene, partial sequence	Pseudomonas putida	2060	2060	0.99	0	98.29	1350	MG836181.1
Pseudomonas sp. strain P24 16S ribosomal RNA gene, partial sequence	Pseudomonas sp.	2060	2060	0.99	0	98.37	1401	KY084465.1
Bacterium strain AOB54 16S ribosomal RNA gene, partial sequence	bacterium	2060	2060	0.99	0	98.37	1406	OQ601512.1
Pseudomonas oryzihabitans strain ML-25-4 16S ribosomal RNA gene, partial sequence	Pseudomonas oryzihabitans	2060	2060	0.99	0	98.37	1385	KJ401064.1
Pseudomonas sp. strain 413-Si2-L2 16S ribosomal RNA gene, partial sequence	Pseudomonas sp.	2060	2060	0.99	0	98.37	1404	MT967916.1
Pseudomonas sp. strain Y3 16S ribosomal RNA gene, partial sequence	Pseudomonas sp.	2058	2058	0.99	0	98.29	1417	MN197832.1
Pseudomonas putida strain YF15 16S ribosomal RNA gene, partial sequence	Pseudomonas putida	2058	2058	0.99	0	98.29	1408	MK780186.1
Pseudomonas sp. strain QW16-14 16S ribosomal RNA gene, partial sequence	Pseudomonas sp.	2058	2058	0.99	0	98.45	1399	MH769557.1
Pseudomonas sp. strain XW15-7 16S ribosomal RNA gene, partial sequence	Pseudomonas sp.	2058	2058	0.99	0	98.29	1447	MH769243.1
Pseudomonas putida strain HD58 16S ribosomal RNA gene, partial sequence	Pseudomonas putida	2058	2058	0.99	0	98.29	1488	KX268356.1
Pseudomonas sp. 19K3G2 16S ribosomal RNA gene, partial sequence	Pseudomonas sp. 19K3G2	2058	2058	0.99	0	98.29	1408	KT825741.1
Pseudomonas putida strain 14K10 16S ribosomal RNA gene, partial sequence	Pseudomonas putida	2058	2058	0.99	0	98.29	1406	KT825721.1
Bacterium strain AOB8 16S ribosomal RNA gene, partial sequence	bacterium	2058	2058	0.99	0	98.45	1406	OQ601466.1
Pseudomonas sp. CanS-67 16S ribosomal RNA gene, partial sequence	Pseudomonas sp. CanS-67	2058	2058	0.99	0	98.29	1394	KT580614.1
Pseudomonas sp. HP12F 16S ribosomal RNA gene, partial sequence	Pseudomonas sp. HP12F	2058	2058	0.99	0	98.37	1400	KM187403.1
Pseudomonas sp. isolate Pseudomonas MM221 assembly genome assembly, chromosome: MM221	Pseudomonas sp. MM221	2058	14369	0.99	0	98.29	6728688	OX352324.1
Pseudomonas sp. isolate Pseudomonas MM223 assembly genome assembly, chromosome: MM223	Pseudomonas sp. MM223	2058	14363	0.99	0	98.29	6730273	OX352322.1
Pseudomonas putida strain IHB B 13609 16S ribosomal RNA gene, partial sequence	Pseudomonas putida	2058	2058	0.99	0	98.29	1504	KJ767375.1
Pseudomonas putida strain IHB B 13605 16S ribosomal RNA gene, partial sequence	Pseudomonas putida	2058	2058	0.99	0	98.29	1503	KJ767373.1
Pseudomonas sp. B21-031 chromosome, complete genome	Pseudomonas sp. B21-031	2058	14402	0.99	0	98.29	5975010	CP087181.1
Pseudomonas sp. IsoF chromosome	Pseudomonas sp. IsoF	2058	14335	0.99	0	98.29	5929333	CP072013.1
Pseudomonas sp. YJJ-51 16S ribosomal RNA gene, partial sequence	Pseudomonas sp. YJJ-51	2058	2058	0.99	0	98.29	1400	KJ093368.1
Pseudomonas sp. YJJ-50 16S ribosomal RNA gene, partial sequence	Pseudomonas sp. YJJ-50	2058	2058	0.99	0	98.29	1391	KJ093367.1
Pseudomonas oryzihabitans strain h-2 16S ribosomal RNA gene, partial sequence	Pseudomonas oryzihabitans	2058	2058	0.99	0	98.29	1413	KC139422.1
Unidentified marine bacterioplankton clone P3-5B_92 16S ribosomal RNA gene, partial sequence	unidentified marine bacterioplankton	2058	2058	0.99	0	98.29	1367	KC001463.1
Pseudomonas sp. REm-amp_189 16S ribosomal RNA gene, partial sequence	Pseudomonas sp. REm-amp_189	2058	2058	0.99	0	98.29	1479	JX899644.1
Pseudomonas oleovorans subsp. oleovorans JCM:20189 gene for 16S rRNA, partial sequence	Pseudomonas oleovorans subsp. oleovorans	2058	2058	0.99	0	98.29	1478	LC595321.1
Pseudomonas putida strain DE5 16S ribosomal RNA gene, partial sequence	Pseudomonas putida	2058	2058	0.99	0	98.29	1533	JQ435693.1
Pseudomonas sp. strain I-2 16S ribosomal RNA gene, partial sequence	Pseudomonas sp.	2058	2058	0.99	0	98.45	1378	MN932161.1
Pseudomonas putida JCM 20066 gene for 16S rRNA, partial sequence	Pseudomonas putida	2058	2058	0.99	0	98.29	1459	LC571932.1
Uncultured bacterium clone ncd2687c04c1 16S ribosomal RNA gene, partial sequence	uncultured bacterium	2058	2058	0.99	0	98.29	1358	JF221475.1
Uncultured bacterium clone ncd2112e05c1 16S ribosomal RNA gene, partial sequence	uncultured bacterium	2058	2058	0.99	0	98.29	1357	JF179914.1
Uncultured bacterium clone TF88 16S ribosomal RNA gene, partial sequence	uncultured bacterium	2058	2058	0.99	0	98.29	1501	GU272250.1
Pseudomonas putida strain CT363 16S ribosomal RNA gene, partial sequence	Pseudomonas putida	2058	2058	0.99	0	98.29	1533	GU124699.1
Uncultured bacterium clone nbw226c03c1 16S ribosomal RNA gene, partial sequence	uncultured bacterium	2058	2058	0.99	0	98.29	1358	GQ076082.1
Uncultured bacterium clone nbw229g09c1 16S ribosomal RNA gene, partial sequence	uncultured bacterium	2058	2058	0.99	0	98.29	1358	GQ069172.1
Uncultured bacterium clone nbw229d06c1 16S ribosomal RNA gene, partial sequence	uncultured bacterium	2058	2058	0.99	0	98.29	1358	GQ069143.1
Uncultured bacterium clone nbw228e10c1 16S ribosomal RNA gene, partial sequence	uncultured bacterium	2058	2058	0.99	0	98.29	1358	GQ069084.1
Pseudomonas sp. s52 16S ribosomal RNA gene, partial sequence	Pseudomonas sp. s52	2058	2058	0.99	0	98.29	1438	EU099607.1
Pseudomonas putida 214-D 16S ribosomal RNA gene, partial sequence	Pseudomonas putida	2058	2058	0.99	0	98.29	1371	EF615008.1
Pseudomonas sp. strain SeaQual_P_B769N 16S ribosomal RNA gene, partial sequence	Pseudomonas sp.	2056	2056	0.99	0	98.29	1399	MT626798.1
Pseudomonas sp. BJ36 16S ribosomal RNA gene, partial sequence	Pseudomonas sp. BJ36	2056	2056	0.99	0	98.21	1433	KC857486.1

## Sheet: Serratia adult beetles 1
Description	Scientific Name	Max Score	Total Score	Query Cover	E value	Per. ident	Acc. Len	Accession
Serratia marcescens strain L1 16S ribosomal RNA gene, partial sequence	Serratia marcescens	2069	2069	0.99	0	98.3	1454	MT434357.1
Serratia marcescens strain XG1S-1 16S ribosomal RNA gene, partial sequence	Serratia marcescens	2069	2069	0.99	0	98.3	1425	MF716676.1
Serratia marcescens strain AR1 16S ribosomal RNA gene, partial sequence	Serratia marcescens	2069	2069	0.99	0	98.3	1414	KX343948.1
Serratia marcescens strain FZSF02 16S ribosomal RNA gene, partial sequence	Serratia marcescens	2069	2069	0.99	0	98.3	1416	KU145144.1
Serratia marcescens strain SYJ1-9 16S ribosomal RNA gene, partial sequence	Serratia marcescens	2069	2069	0.99	0	98.3	1437	KR262852.1
Serratia sp. strain MERD2 16S ribosomal RNA gene, partial sequence	Serratia sp. (in: enterobacteria)	2069	2069	0.99	0	98.3	1441	OP351288.1
Serratia sp. strain R3 16S ribosomal RNA gene, partial sequence	Serratia sp. (in: enterobacteria)	2069	2069	0.99	0	98.3	1441	ON329184.1
Serratia marcescens strain MUGA199 16S ribosomal RNA gene, partial sequence	Serratia marcescens	2069	2069	0.99	0	98.3	1429	KJ672369.1
Serratia marcescens subsp. sakuensis isolate PSB23 16S ribosomal RNA gene, partial sequence	Serratia marcescens	2069	2069	0.99	0	98.3	1466	HQ242736.1
Serratia marcescens strain NA-1 16S ribosomal RNA gene, partial sequence	Serratia marcescens	2067	2067	0.99	0	98.29	1388	MN882627.1
Bacterium strain HB70 16S ribosomal RNA gene, partial sequence	bacterium	2067	2067	0.99	0	98.29	1387	ON387056.1
Serratia marcescens strain KtPC3-9 16S ribosomal RNA gene, partial sequence	Serratia marcescens	2067	2067	0.99	0	98.29	1397	KF017546.1
Serratia sp. (in: enterobacteria) strain BH1-52 16S ribosomal RNA gene, partial sequence	Serratia sp. (in: enterobacteria)	2065	2065	0.99	0	98.29	1403	MN410697.1
Serratia marcescens strain HX-3 16S ribosomal RNA gene, partial sequence	Serratia marcescens	2065	2065	0.99	0	98.29	1410	KX461911.1
Bacterium strain GD35-2 16S ribosomal RNA gene, partial sequence	bacterium	2065	2065	0.99	0	98.29	1407	ON386961.1
Serratia marcescens subsp. sakuensis strain RK26 16S ribosomal RNA gene, partial sequence	Serratia marcescens	2065	2065	0.99	0	98.29	1421	KC790279.2
Serratia marcescens strain IITA-TZ068 16S ribosomal RNA gene, partial sequence	Serratia marcescens	2065	2065	0.99	0	98.29	1404	OM909317.1
Serratia marcescens subsp. sakuensis strain RN29 16S ribosomal RNA gene, partial sequence	Serratia marcescens	2065	2065	0.99	0	98.3	1436	KC790287.1
Serratia marcescens strain 3550 16S ribosomal RNA gene, partial sequence	Serratia marcescens	2063	2063	0.99	0	98.21	1432	MT538443.1
Serratia marcescens strain FZSF02 chromosome, complete genome	Serratia marcescens	2063	14430	0.99	0	98.21	5407775	CP053286.1
Serratia nematodiphila strain XM7 16S ribosomal RNA gene, partial sequence	Serratia nematodiphila	2063	2063	0.99	0	98.21	1443	MT023384.1
Serratia marcescens ATCC 274 DNA, complete genome	Serratia marcescens	2063	14446	0.99	0	98.21	5148533	AP021873.1
Serratia marcescens strain 1602 chromosome, complete genome	Serratia marcescens	2063	14352	0.99	0	98.21	5122776	CP047391.1
Serratia marcescens strain N10A28 chromosome, complete genome	Serratia marcescens	2063	14341	0.99	0	98.21	5276341	CP033623.1
Serratia marcescens JCM 8536 gene for 16S ribosomal RNA, partial sequence	Serratia marcescens	2063	2063	0.99	0	98.21	1464	LC505493.1
Serratia sp. (in: enterobacteria) strain AOB122 16S ribosomal RNA gene, partial sequence	Serratia sp. (in: enterobacteria)	2063	2063	0.99	0	98.21	1445	MH058025.2
Serratia marcescens strain PZ11 16S ribosomal RNA gene, partial sequence	Serratia marcescens	2063	2063	0.99	0	98.21	1438	MN519524.1
Serratia marcescens strain ZJ9 16S ribosomal RNA gene, partial sequence	Serratia marcescens	2063	2063	0.99	0	98.21	1411	MN420867.1
Serratia marcescens strain DB21 16S ribosomal RNA gene, partial sequence	Serratia marcescens	2063	2063	0.99	0	98.21	1440	MN155793.1
Serratia marcescens strain SerEW01 16S ribosomal RNA gene, partial sequence	Serratia marcescens	2063	2063	0.99	0	98.21	1443	MK961214.1
Serratia marcescens strain IAE169 16S ribosomal RNA gene, partial sequence	Serratia marcescens	2063	2063	0.99	0	98.21	1411	MK414866.1
Serratia marcescens strain BWH-35 chromosome, complete genome	Serratia marcescens	2063	14352	0.99	0	98.21	5289724	CP020507.1
Serratia marcescens strain 95 chromosome, complete genome	Serratia marcescens	2063	14352	0.99	0	98.21	5356402	CP020503.1
Serratia marcescens AS-1 DNA, complete genome	Serratia marcescens	2063	14402	0.99	0	98.21	5071908	AP019009.1
Serratia marcescens strain 141 16S ribosomal RNA gene, partial sequence	Serratia marcescens	2063	2063	0.99	0	98.21	1420	MF457847.2
Serratia sp. (in: enterobacteria) strain Z7 16S ribosomal RNA gene, partial sequence	Serratia sp. (in: enterobacteria)	2063	2063	0.99	0	98.21	1428	MK431393.1
Serratia sp. (in: enterobacteria) strain Gamma-6 16S ribosomal RNA gene, partial sequence	Serratia sp. (in: enterobacteria)	2063	2063	0.99	0	98.21	1487	MH703437.1
Serratia sp. (in: enterobacteria) strain Gamma-4 16S ribosomal RNA gene, partial sequence	Serratia sp. (in: enterobacteria)	2063	2063	0.99	0	98.21	1477	MH703435.1
Serratia sp. (in: enterobacteria) strain Gamma-3 16S ribosomal RNA gene, partial sequence	Serratia sp. (in: enterobacteria)	2063	2063	0.99	0	98.21	1486	MH703434.1
Serratia sp. (in: enterobacteria) strain Gamma-2 16S ribosomal RNA gene, partial sequence	Serratia sp. (in: enterobacteria)	2063	2063	0.99	0	98.21	1480	MH703433.1
Serratia marcescens strain AR_0122 chromosome, complete genome	Serratia marcescens	2063	14258	0.99	0	98.21	5140912	CP029746.1
Serratia marcescens strain RRNII2 16S ribosomal RNA gene, partial sequence	Serratia marcescens	2063	2063	0.99	0	98.21	1409	MF433049.1
Serratia marcescens strain SGAir0764 chromosome, complete genome	Serratia marcescens	2063	14385	0.99	0	98.21	5142714	CP027300.1
Serratia marcescens strain AR_0121 chromosome, complete genome	Serratia marcescens	2063	14263	0.99	0	98.21	5140918	CP028949.1
Serratia marcescens strain AR_0099 chromosome, complete genome	Serratia marcescens	2063	14286	0.99	0	98.21	5284831	CP027539.1
Serratia marcescens strain ICMP 20858 16S ribosomal RNA gene, partial sequence	Serratia marcescens	2063	2063	0.99	0	98.21	1421	MG786380.1
Serratia marcescens strain CS2101 16S ribosomal RNA gene, partial sequence	Serratia marcescens	2063	2063	0.99	0	98.21	1506	KY379045.1
Serratia marcescens strain LNHL40 16S ribosomal RNA gene, partial sequence	Serratia marcescens	2063	2063	0.99	0	98.29	1404	MG008627.1
Serratia sp. JKS000199 genome assembly, chromosome: I	Serratia sp. JKS000199	2063	14335	0.99	0	98.21	5124953	LT907843.1
Serratia marcescens strain RPWL1 16S ribosomal RNA gene, partial sequence	Serratia marcescens	2063	2063	0.99	0	98.21	1415	MF185369.1
Serratia marcescens strain S1A 16S ribosomal RNA gene, partial sequence	Serratia marcescens	2063	2063	0.99	0	98.21	1515	MF471842.1
Serratia marcescens strain UMH8, complete genome	Serratia marcescens	2063	14369	0.99	0	98.21	5155137	CP018927.1
Serratia marcescens strain UMH3, complete genome	Serratia marcescens	2063	14347	0.99	0	98.21	5300955	CP018925.1
Serratia marcescens strain UMH9, complete genome	Serratia marcescens	2063	14358	0.99	0	98.21	5024591	CP018923.1
Serratia marcescens strain UMH5, complete genome	Serratia marcescens	2063	14363	0.99	0	98.21	5357156	CP018917.1
Serratia marcescens strain UMH1, complete genome	Serratia marcescens	2063	14335	0.99	0	98.21	5056149	CP018915.1
Serratia sp. (in: enterobacteria) strain NJAU-N19bac 16S ribosomal RNA gene, partial sequence	Serratia sp. (in: enterobacteria)	2063	2063	0.99	0	98.21	1439	KT825915.1
Serratia marcescens strain S2I7 genome	Serratia marcescens	2063	14409	0.99	0	98.21	5241555	CP021984.1
Serratia marcescens strain HD01 16S ribosomal RNA gene, partial sequence	Serratia marcescens	2063	2063	0.99	0	98.21	1418	KY434106.1
Serratia marcescens strain B3R3 chromosome, complete genome	Serratia marcescens	2063	14347	0.99	0	98.21	5471721	CP013046.2
Serratia sp. K-M0706 chromosome, complete genome	Serratia sp. K-M0706	2063	14347	0.99	0	98.21	5086741	CP124750.1
Bacterium strain YN24 16S ribosomal RNA gene, partial sequence	bacterium	2063	2063	0.99	0	98.21	1410	ON387218.1
Bacterium strain HB93 16S ribosomal RNA gene, partial sequence	bacterium	2063	2063	0.99	0	98.21	1430	ON387070.1
Bacterium strain HB68 16S ribosomal RNA gene, partial sequence	bacterium	2063	2063	0.99	0	98.21	1428	ON387055.1
Bacterium strain CD10 16S ribosomal RNA gene, partial sequence	bacterium	2063	2063	0.99	0	98.21	1410	ON386821.1
Serratia nematodiphila strain ZH3-2 16S ribosomal RNA gene, partial sequence	Serratia nematodiphila	2063	2063	0.99	0	98.21	1445	OQ561198.1
Serratia marcescens strain M4 16S ribosomal RNA gene, partial sequence	Serratia marcescens	2063	2063	0.99	0	98.21	1432	OQ561192.1
Serratia marcescens strain H04 16S ribosomal RNA gene, partial sequence	Serratia marcescens	2063	2063	0.99	0	98.21	1444	OM368743.1
Serratia marcescens strain AR8 16S ribosomal RNA gene, partial sequence	Serratia marcescens	2063	2063	0.99	0	98.21	1413	OQ181204.1
Serratia marcescens strain TS4-NA2 16S ribosomal RNA gene, partial sequence	Serratia marcescens	2063	2063	0.99	0	98.21	1452	OP854932.1
Serratia marcescens isolate 0 genome assembly, chromosome: main	Serratia marcescens	2063	14446	0.99	0	98.21	5480730	OW849491.1
Serratia marcescens isolate 0 genome assembly, chromosome: main	Serratia marcescens	2063	14446	0.99	0	98.21	5429141	OW849155.1
Serratia marcescens strain BLPS3 16S ribosomal RNA gene, partial sequence	Serratia marcescens	2063	2063	0.99	0	98.21	1443	ON460262.1
Serratia marcescens strain CRH2 16S ribosomal RNA gene, partial sequence	Serratia marcescens	2063	2063	0.99	0	98.21	1407	ON194835.1
Serratia marcescens strain ESE2014 chromosome, complete genome	Serratia marcescens	2063	12355	0.99	0	98.21	5009741	CP058353.1
Serratia marcescens strain Se1 16S ribosomal RNA gene, partial sequence	Serratia marcescens	2063	2063	0.99	0	98.21	1446	OM920813.1
Serratia marcescens strain Sys06 chromosome, complete genome	Serratia marcescens	2063	14341	0.99	0	98.21	5432657	CP090908.1
Serratia sp. strain HRI 16S ribosomal RNA gene, partial sequence	Serratia sp. (in: enterobacteria)	2063	2063	0.99	0	98.21	1547	OM135294.1
Serratia marcescens strain SMNSF-1 chromosome, complete genome	Serratia marcescens	2063	14396	0.99	0	98.21	5144137	CP090244.1
Serratia ureilytica strain W051 chromosome, complete genome	Serratia ureilytica	2063	14396	0.99	0	98.21	5070448	CP090028.1
Serratia marcescens strain PP-S3-10BB 16S ribosomal RNA gene, partial sequence	Serratia marcescens	2063	2063	0.99	0	98.21	1428	OL913968.1
Serratia marcescens strain PP-S1-2B 16S ribosomal RNA gene, partial sequence	Serratia marcescens	2063	2063	0.99	0	98.21	1442	OL913961.1
Serratia sp. HRI chromosome, complete genome	Serratia sp. HRI	2063	14391	0.99	0	98.21	5533130	CP083690.1
Serratia ureilytica strain JBIWA004 chromosome, complete genome	Serratia ureilytica	2063	14347	0.99	0	98.21	5085146	CP074168.1
Serratia sp. (in: enterobacteria) strain D15 16S ribosomal RNA gene, partial sequence	Serratia sp. (in: enterobacteria)	2063	2063	0.99	0	98.21	1444	MZ342895.1
Serratia marcescens strain QZB-1 16S ribosomal RNA gene, partial sequence	Serratia marcescens	2063	2063	0.99	0	98.21	1397	MZ182358.1
Serratia nematodiphila strain AAUB77 16S ribosomal RNA gene, partial sequence	Serratia nematodiphila	2063	2063	0.99	0	98.21	1414	MW879458.1
Serratia nematodiphila strain AAUB113b 16S ribosomal RNA gene, partial sequence	Serratia nematodiphila	2063	2063	0.99	0	98.21	1414	MW879455.1
Serratia nematodiphila strain AAUB113c 16S ribosomal RNA gene, partial sequence	Serratia nematodiphila	2063	2063	0.99	0	98.21	1414	MW879454.1
Serratia nematodiphila strain AAUB146b 16S ribosomal RNA gene, partial sequence	Serratia nematodiphila	2063	2063	0.99	0	98.21	1414	MW879450.1
Serratia nematodiphila strain AAUB115 16S ribosomal RNA gene, partial sequence	Serratia nematodiphila	2063	2063	0.99	0	98.21	1414	MW879447.1
Serratia marcescens subsp. marcescens ATCC 13880 chromosome, complete genome	Serratia marcescens subsp. marcescens ATCC 13880	2063	14402	0.99	0	98.21	5140264	CP072199.1
Serratia entomophila strain HAmf37 16S ribosomal RNA gene, partial sequence	Serratia entomophila	2063	2063	0.99	0	98.21	1411	MW742369.1
Serratia ureilytica strain CC119 chromosome, complete genome	Serratia ureilytica	2063	14374	0.99	0	98.21	5091032	CP060276.1
Serratia marcescens JCM 20070 gene for 16S rRNA, partial sequence	Serratia marcescens	2063	2063	0.99	0	98.21	1464	LC571935.1
Serratia marcescens strain 11/2010 chromosome, complete genome	Serratia marcescens	2063	14369	0.99	0	98.21	5352713	CP053927.1
Serratia marcescens strain EC-35 16S ribosomal RNA gene, partial sequence	Serratia marcescens	2063	2063	0.99	0	98.21	1432	MT703954.1
Serratia marcescens strain Tpb275 16S ribosomal RNA gene, partial sequence	Serratia marcescens	2061	2061	0.99	0	98.29	1408	MF280124.1
Serratia marcescens strain TP1 16S ribosomal RNA gene, partial sequence	Serratia marcescens	2060	2060	0.99	0	98.13	1460	KX822701.1
Serratia marcescens strain G14 16S ribosomal RNA gene, partial sequence	Serratia marcescens	2056	2056	0.99	0	98.04	1422	MK045327.1

## Sheet: Serratia adult beetles 2
Description	Scientific Name	Max Score	Total Score	Query Cover	E value	Per. ident	Acc. Len	Accession
Serratia marcescens strain XG1S-1 16S ribosomal RNA gene, partial sequence	Serratia marcescens	2030	2030	0.99	0	99.46	1425	MF716676.1
Serratia marcescens strain AR1 16S ribosomal RNA gene, partial sequence	Serratia marcescens	2030	2030	0.99	0	99.46	1414	KX343948.1
Serratia marcescens strain FZSF02 16S ribosomal RNA gene, partial sequence	Serratia marcescens	2030	2030	0.99	0	99.46	1416	KU145144.1
Serratia marcescens strain SYJ1-9 16S ribosomal RNA gene, partial sequence	Serratia marcescens	2030	2030	0.99	0	99.46	1437	KR262852.1
Serratia marcescens subsp. sakuensis isolate PSB23 16S ribosomal RNA gene, partial sequence	Serratia marcescens	2030	2030	0.99	0	99.46	1466	HQ242736.1
Serratia marcescens strain L1 16S ribosomal RNA gene, partial sequence	Serratia marcescens	2028	2028	0.99	0	99.55	1454	MT434357.1
Serratia sp. strain MERD2 16S ribosomal RNA gene, partial sequence	Serratia sp. (in: enterobacteria)	2028	2028	0.99	0	99.55	1441	OP351288.1
Serratia sp. strain R3 16S ribosomal RNA gene, partial sequence	Serratia sp. (in: enterobacteria)	2028	2028	0.99	0	99.55	1441	ON329184.1
Serratia marcescens strain MUGA199 16S ribosomal RNA gene, partial sequence	Serratia marcescens	2028	2028	0.99	0	99.55	1429	KJ672369.1
Serratia marcescens strain NA-1 16S ribosomal RNA gene, partial sequence	Serratia marcescens	2026	2026	0.99	0	99.55	1388	MN882627.1
Bacterium strain HB70 16S ribosomal RNA gene, partial sequence	bacterium	2026	2026	0.99	0	99.55	1387	ON387056.1
Serratia marcescens strain KtPC3-9 16S ribosomal RNA gene, partial sequence	Serratia marcescens	2026	2026	0.99	0	99.55	1397	KF017546.1
Serratia marcescens strain 3550 16S ribosomal RNA gene, partial sequence	Serratia marcescens	2025	2025	0.99	0	99.46	1432	MT538443.1
Serratia marcescens strain FZSF02 chromosome, complete genome	Serratia marcescens	2025	14158	0.99	0	99.46	5407775	CP053286.1
Serratia sp. (in: enterobacteria) strain BH1-52 16S ribosomal RNA gene, partial sequence	Serratia sp. (in: enterobacteria)	2025	2025	0.99	0	99.55	1403	MN410697.1
Serratia marcescens ATCC 274 DNA, complete genome	Serratia marcescens	2025	14175	0.99	0	99.46	5148533	AP021873.1
Serratia marcescens strain 1602 chromosome, complete genome	Serratia marcescens	2025	14081	0.99	0	99.46	5122776	CP047391.1
Serratia marcescens strain N10A28 chromosome, complete genome	Serratia marcescens	2025	14070	0.99	0	99.46	5276341	CP033623.1
Serratia marcescens JCM 8536 gene for 16S ribosomal RNA, partial sequence	Serratia marcescens	2025	2025	0.99	0	99.46	1464	LC505493.1
Serratia sp. (in: enterobacteria) strain AOB122 16S ribosomal RNA gene, partial sequence	Serratia sp. (in: enterobacteria)	2025	2025	0.99	0	99.46	1445	MH058025.2
Serratia marcescens strain PZ11 16S ribosomal RNA gene, partial sequence	Serratia marcescens	2025	2025	0.99	0	99.46	1438	MN519524.1
Serratia marcescens strain SerEW01 16S ribosomal RNA gene, partial sequence	Serratia marcescens	2025	2025	0.99	0	99.46	1443	MK961214.1
Serratia marcescens strain IAE169 16S ribosomal RNA gene, partial sequence	Serratia marcescens	2025	2025	0.99	0	99.46	1411	MK414866.1
Serratia marcescens strain BWH-35 chromosome, complete genome	Serratia marcescens	2025	14081	0.99	0	99.46	5289724	CP020507.1
Serratia marcescens strain 95 chromosome, complete genome	Serratia marcescens	2025	14081	0.99	0	99.46	5356402	CP020503.1
Serratia marcescens AS-1 DNA, complete genome	Serratia marcescens	2025	14131	0.99	0	99.46	5071908	AP019009.1
Serratia marcescens strain 141 16S ribosomal RNA gene, partial sequence	Serratia marcescens	2025	2025	0.99	0	99.46	1420	MF457847.2
Serratia sp. (in: enterobacteria) strain Z7 16S ribosomal RNA gene, partial sequence	Serratia sp. (in: enterobacteria)	2025	2025	0.99	0	99.46	1428	MK431393.1
Serratia sp. (in: enterobacteria) strain Gamma-6 16S ribosomal RNA gene, partial sequence	Serratia sp. (in: enterobacteria)	2025	2025	0.99	0	99.46	1487	MH703437.1
Serratia sp. (in: enterobacteria) strain Gamma-4 16S ribosomal RNA gene, partial sequence	Serratia sp. (in: enterobacteria)	2025	2025	0.99	0	99.46	1477	MH703435.1
Serratia sp. (in: enterobacteria) strain Gamma-3 16S ribosomal RNA gene, partial sequence	Serratia sp. (in: enterobacteria)	2025	2025	0.99	0	99.46	1486	MH703434.1
Serratia sp. (in: enterobacteria) strain Gamma-2 16S ribosomal RNA gene, partial sequence	Serratia sp. (in: enterobacteria)	2025	2025	0.99	0	99.46	1480	MH703433.1
Serratia marcescens strain AR_0122 chromosome, complete genome	Serratia marcescens	2025	13985	0.99	0	99.46	5140912	CP029746.1
Serratia marcescens strain SGAir0764 chromosome, complete genome	Serratia marcescens	2025	14112	0.99	0	99.46	5142714	CP027300.1
Serratia marcescens strain AR_0121 chromosome, complete genome	Serratia marcescens	2025	13992	0.99	0	99.46	5140918	CP028949.1
Serratia marcescens strain AR_0099 chromosome, complete genome	Serratia marcescens	2025	14014	0.99	0	99.46	5284831	CP027539.1
Serratia marcescens strain ICMP 20858 16S ribosomal RNA gene, partial sequence	Serratia marcescens	2025	2025	0.99	0	99.46	1421	MG786380.1
Serratia marcescens strain CS2101 16S ribosomal RNA gene, partial sequence	Serratia marcescens	2025	2025	0.99	0	99.46	1506	KY379045.1
Serratia sp. JKS000199 genome assembly, chromosome: I	Serratia sp. JKS000199	2025	14064	0.99	0	99.46	5124953	LT907843.1
Serratia marcescens strain RPWL1 16S ribosomal RNA gene, partial sequence	Serratia marcescens	2025	2025	0.99	0	99.46	1415	MF185369.1
Serratia marcescens strain S1A 16S ribosomal RNA gene, partial sequence	Serratia marcescens	2025	2025	0.99	0	99.46	1515	MF471842.1
Serratia marcescens strain UMH8, complete genome	Serratia marcescens	2025	14097	0.99	0	99.46	5155137	CP018927.1
Serratia marcescens strain UMH3, complete genome	Serratia marcescens	2025	14075	0.99	0	99.46	5300955	CP018925.1
Serratia marcescens strain UMH9, complete genome	Serratia marcescens	2025	14086	0.99	0	99.46	5024591	CP018923.1
Serratia marcescens strain UMH5, complete genome	Serratia marcescens	2025	14092	0.99	0	99.46	5357156	CP018917.1
Serratia marcescens strain UMH1, complete genome	Serratia marcescens	2025	14064	0.99	0	99.46	5056149	CP018915.1
Serratia marcescens strain S2I7 genome	Serratia marcescens	2025	14138	0.99	0	99.46	5241555	CP021984.1
Serratia marcescens strain B3R3 chromosome, complete genome	Serratia marcescens	2025	14075	0.99	0	99.46	5471721	CP013046.2
Serratia marcescens strain Se9 16S ribosomal RNA gene, partial sequence	Serratia marcescens	2025	2025	0.99	0	99.46	1420	KX959982.1
Serratia surfactantfaciens strain YD25 chromosome, complete genome	Serratia surfactantfaciens	2025	12045	0.99	0	99.46	5117644	CP016948.1
Serratia sp. D3SM571 16S ribosomal RNA gene, partial sequence	Serratia sp. D3SM571	2025	2025	0.99	0	99.46	1460	KT183566.1
Serratia marcescens strain HX-3 16S ribosomal RNA gene, partial sequence	Serratia marcescens	2025	2025	0.99	0	99.55	1410	KX461911.1
Serratia sp. K-M0706 chromosome, complete genome	Serratia sp. K-M0706	2025	14075	0.99	0	99.46	5086741	CP124750.1
Bacterium strain GD35-2 16S ribosomal RNA gene, partial sequence	bacterium	2025	2025	0.99	0	99.55	1407	ON386961.1
Bacterium strain CD10 16S ribosomal RNA gene, partial sequence	bacterium	2025	2025	0.99	0	99.46	1410	ON386821.1
Serratia marcescens subsp. sakuensis strain RK26 16S ribosomal RNA gene, partial sequence	Serratia marcescens	2025	2025	0.99	0	99.55	1421	KC790279.2
Serratia marcescens strain RMCH-M16-N chromosome, complete genome	Serratia marcescens	2025	14092	0.99	0	99.46	5021061	CP123607.1
Serratia marcescens strain MK11 16S ribosomal RNA gene, partial sequence	Serratia marcescens	2025	2025	0.99	0	99.46	1404	OQ779976.1
Serratia marcescens strain GBPI_CDB148 16S ribosomal RNA gene, partial sequence	Serratia marcescens	2025	2025	0.99	0	99.46	1423	KR259216.1
Serratia sp. GBPI_Hb19 16S ribosomal RNA gene, partial sequence	Serratia sp. GBPI_Hb19	2025	2025	0.99	0	99.46	1202	KR259189.1
Serratia marcescens strain GBPI_Hb16 16S ribosomal RNA gene, partial sequence	Serratia marcescens	2025	2025	0.99	0	99.46	1231	KR259187.1
Serratia marcescens strain SM2611 16S ribosomal RNA gene, partial sequence	Serratia marcescens	2025	2025	0.99	0	99.46	1503	KT741016.1
Serratia marcescens strain RCB316 16S ribosomal RNA gene, partial sequence	Serratia marcescens	2025	2025	0.99	0	99.46	1450	KT260528.1
Serratia sp. RCB313 16S ribosomal RNA gene, partial sequence	Serratia sp. RCB313	2025	2025	0.99	0	99.46	1459	KT260525.1
Serratia marcescens strain Jg1 16S ribosomal RNA gene, partial sequence	Serratia marcescens	2025	2025	0.99	0	99.46	1415	OQ626703.1
Serratia marcescens strain RSC-14, complete genome	Serratia marcescens	2025	14092	0.99	0	99.46	5127030	CP012639.1
Serratia sp. UIWRF1363 16S ribosomal RNA gene, partial sequence	Serratia sp. UIWRF1363	2025	2025	0.99	0	99.46	1415	KR189232.1
Serratia nematodiphila strain ZH3-2 16S ribosomal RNA gene, partial sequence	Serratia nematodiphila	2025	2025	0.99	0	99.46	1445	OQ561198.1
Serratia marcescens strain M4 16S ribosomal RNA gene, partial sequence	Serratia marcescens	2025	2025	0.99	0	99.46	1432	OQ561192.1
Serratia marcescens strain TS4-NA2 16S ribosomal RNA gene, partial sequence	Serratia marcescens	2025	2025	0.99	0	99.46	1452	OP854932.1
Serratia marcescens strain S308 16S ribosomal RNA gene, partial sequence	Serratia marcescens	2025	2025	0.99	0	99.46	1420	KP718760.1
Serratia sp. CH-B17 16S ribosomal RNA gene, partial sequence	Serratia sp. CH-B17	2025	2025	0.99	0	99.46	1471	KP325089.1
Serratia marcescens strain SJC1050 genome assembly, chromosome: 1	Serratia marcescens	2025	14136	0.99	0	99.46	5433114	OX291796.1
Serratia marcescens strain SJC1044 genome assembly, chromosome: 1	Serratia marcescens	2025	14136	0.99	0	99.46	5433069	OX291771.1
Serratia marcescens strain SJC1051 genome assembly, chromosome: 1	Serratia marcescens	2025	14136	0.99	0	99.46	5479295	OX291746.1
Serratia marcescens isolate 0 genome assembly, chromosome: main	Serratia marcescens	2025	14175	0.99	0	99.46	5480730	OW849491.1
Serratia marcescens isolate 0 genome assembly, chromosome: main	Serratia marcescens	2025	14175	0.99	0	99.46	5429141	OW849155.1
Serratia marcescens strain BLPS3 16S ribosomal RNA gene, partial sequence	Serratia marcescens	2025	2025	0.99	0	99.46	1443	ON460262.1
Serratia marcescens strain ESE2014 chromosome, complete genome	Serratia marcescens	2025	12122	0.99	0	99.46	5009741	CP058353.1
Serratia marcescens strain IITA-TZ068 16S ribosomal RNA gene, partial sequence	Serratia marcescens	2025	2025	0.99	0	99.55	1404	OM909317.1
Serratia marcescens strain Sys06 chromosome, complete genome	Serratia marcescens	2025	14070	0.99	0	99.46	5432657	CP090908.1
Serratia sp. strain HRI 16S ribosomal RNA gene, partial sequence	Serratia sp. (in: enterobacteria)	2025	2025	0.99	0	99.46	1547	OM135294.1
Serratia marcescens strain SMNSF-1 chromosome, complete genome	Serratia marcescens	2025	14125	0.99	0	99.46	5144137	CP090244.1
Serratia ureilytica strain W051 chromosome, complete genome	Serratia ureilytica	2025	14125	0.99	0	99.46	5070448	CP090028.1
Serratia marcescens strain PP-S3-10BB 16S ribosomal RNA gene, partial sequence	Serratia marcescens	2025	2025	0.99	0	99.46	1428	OL913968.1
Serratia marcescens strain PP-S1-2B 16S ribosomal RNA gene, partial sequence	Serratia marcescens	2025	2025	0.99	0	99.46	1442	OL913961.1
Serratia sp. HRI chromosome, complete genome	Serratia sp. HRI	2025	14119	0.99	0	99.46	5533130	CP083690.1
Serratia ureilytica strain JBIWA004 chromosome, complete genome	Serratia ureilytica	2025	14075	0.99	0	99.46	5085146	CP074168.1
Serratia sp. (in: enterobacteria) strain D15 16S ribosomal RNA gene, partial sequence	Serratia sp. (in: enterobacteria)	2025	2025	0.99	0	99.46	1444	MZ342895.1
Serratia marcescens strain QZB-1 16S ribosomal RNA gene, partial sequence	Serratia marcescens	2025	2025	0.99	0	99.46	1397	MZ182358.1
Serratia marcescens subsp. marcescens ATCC 13880 chromosome, complete genome	Serratia marcescens subsp. marcescens ATCC 13880	2025	14131	0.99	0	99.46	5140264	CP072199.1
Serratia entomophila strain HAmf37 16S ribosomal RNA gene, partial sequence	Serratia entomophila	2025	2025	0.99	0	99.46	1411	MW742369.1
Serratia ureilytica strain CC119 chromosome, complete genome	Serratia ureilytica	2025	14103	0.99	0	99.46	5091032	CP060276.1
Serratia marcescens JCM 20070 gene for 16S rRNA, partial sequence	Serratia marcescens	2025	2025	0.99	0	99.46	1464	LC571935.1
Serratia marcescens strain 11/2010 chromosome, complete genome	Serratia marcescens	2025	14097	0.99	0	99.46	5352713	CP053927.1
Serratia marcescens strain EC-35 16S ribosomal RNA gene, partial sequence	Serratia marcescens	2025	2025	0.99	0	99.46	1432	MT703954.1
Serratia marcescens strain Tpb275 16S ribosomal RNA gene, partial sequence	Serratia marcescens	2023	2023	0.99	0	99.46	1408	MF280124.1
Serratia marcescens subsp. sakuensis strain RN29 16S ribosomal RNA gene, partial sequence	Serratia marcescens	2023	2023	0.99	0	99.28	1436	KC790287.1
Serratia marcescens strain TP1 16S ribosomal RNA gene, partial sequence	Serratia marcescens	2021	2021	0.99	0	99.37	1460	KX822701.1
Serratia sp. GBPI_Hb314 16S ribosomal RNA gene, partial sequence	Serratia sp. GBPI_Hb314	2021	2021	0.99	0	99.37	1393	KR259201.1

## Sheet: Serratia adult beetles 3
Description	Scientific Name	Max Score	Total Score	Query Cover	E value	Per. ident	Acc. Len	Accession
Serratia marcescens strain XG1S-1 16S ribosomal RNA gene, partial sequence	Serratia marcescens	1995	1995	0.99	0	98.75	1425	MF716676.1
Serratia marcescens strain AR1 16S ribosomal RNA gene, partial sequence	Serratia marcescens	1995	1995	0.99	0	98.75	1414	KX343948.1
Serratia marcescens strain FZSF02 16S ribosomal RNA gene, partial sequence	Serratia marcescens	1995	1995	0.99	0	98.75	1416	KU145144.1
Serratia marcescens strain SYJ1-9 16S ribosomal RNA gene, partial sequence	Serratia marcescens	1995	1995	0.99	0	98.75	1437	KR262852.1
Serratia marcescens subsp. sakuensis isolate PSB23 16S ribosomal RNA gene, partial sequence	Serratia marcescens	1995	1995	0.99	0	98.75	1466	HQ242736.1
Serratia marcescens strain L1 16S ribosomal RNA gene, partial sequence	Serratia marcescens	1993	1993	0.99	0	98.84	1454	MT434357.1
Serratia sp. strain MERD2 16S ribosomal RNA gene, partial sequence	Serratia sp. (in: enterobacteria)	1993	1993	0.99	0	98.84	1441	OP351288.1
Serratia sp. strain R3 16S ribosomal RNA gene, partial sequence	Serratia sp. (in: enterobacteria)	1993	1993	0.99	0	98.84	1441	ON329184.1
Serratia marcescens strain MUGA199 16S ribosomal RNA gene, partial sequence	Serratia marcescens	1993	1993	0.99	0	98.84	1429	KJ672369.1
Serratia marcescens strain NA-1 16S ribosomal RNA gene, partial sequence	Serratia marcescens	1991	1991	0.99	0	98.83	1388	MN882627.1
Bacterium strain HB70 16S ribosomal RNA gene, partial sequence	bacterium	1991	1991	0.99	0	98.83	1387	ON387056.1
Serratia marcescens strain KtPC3-9 16S ribosomal RNA gene, partial sequence	Serratia marcescens	1991	1991	0.99	0	98.83	1397	KF017546.1
Serratia marcescens subsp. sakuensis strain RN29 16S ribosomal RNA gene, partial sequence	Serratia marcescens	1991	1991	0.99	0	98.75	1436	KC790287.1
Serratia sp. (in: enterobacteria) strain BH1-52 16S ribosomal RNA gene, partial sequence	Serratia sp. (in: enterobacteria)	1989	1989	0.99	0	98.83	1403	MN410697.1
Serratia marcescens strain DB21 16S ribosomal RNA gene, partial sequence	Serratia marcescens	1989	1989	0.99	0	98.66	1440	MN155793.1
Serratia marcescens strain HX-3 16S ribosomal RNA gene, partial sequence	Serratia marcescens	1989	1989	0.99	0	98.83	1410	KX461911.1
Bacterium strain HB93 16S ribosomal RNA gene, partial sequence	bacterium	1989	1989	0.99	0	98.66	1430	ON387070.1
Bacterium strain HB68 16S ribosomal RNA gene, partial sequence	bacterium	1989	1989	0.99	0	98.66	1428	ON387055.1
Bacterium strain GD35-2 16S ribosomal RNA gene, partial sequence	bacterium	1989	1989	0.99	0	98.83	1407	ON386961.1
Serratia marcescens subsp. sakuensis strain RK26 16S ribosomal RNA gene, partial sequence	Serratia marcescens	1989	1989	0.99	0	98.83	1421	KC790279.2
Serratia marcescens strain IITA-TZ068 16S ribosomal RNA gene, partial sequence	Serratia marcescens	1989	1989	0.99	0	98.83	1404	OM909317.1
Serratia marcescens strain 3550 16S ribosomal RNA gene, partial sequence	Serratia marcescens	1988	1988	0.99	0	98.75	1432	MT538443.1
Serratia marcescens strain FZSF02 chromosome, complete genome	Serratia marcescens	1988	13900	0.99	0	98.75	5407775	CP053286.1
Serratia marcescens strain H408 16S ribosomal RNA gene, partial sequence	Serratia marcescens	1988	1988	0.99	0	98.75	1476	MH669313.1
Serratia nematodiphila strain XM7 16S ribosomal RNA gene, partial sequence	Serratia nematodiphila	1988	1988	0.99	0	98.75	1443	MT023384.1
Serratia marcescens ATCC 274 DNA, complete genome	Serratia marcescens	1988	13916	0.99	0	98.75	5148533	AP021873.1
Serratia marcescens strain 1602 chromosome, complete genome	Serratia marcescens	1988	13833	0.99	0	98.75	5122776	CP047391.1
Serratia marcescens strain N10A28 chromosome, complete genome	Serratia marcescens	1988	13811	0.99	0	98.75	5276341	CP033623.1
Serratia marcescens JCM 8536 gene for 16S ribosomal RNA, partial sequence	Serratia marcescens	1988	1988	0.99	0	98.75	1464	LC505493.1
Serratia sp. (in: enterobacteria) strain AOB122 16S ribosomal RNA gene, partial sequence	Serratia sp. (in: enterobacteria)	1988	1988	0.99	0	98.75	1445	MH058025.2
Serratia marcescens strain PZ11 16S ribosomal RNA gene, partial sequence	Serratia marcescens	1988	1988	0.99	0	98.75	1438	MN519524.1
Serratia marcescens strain ZJ9 16S ribosomal RNA gene, partial sequence	Serratia marcescens	1988	1988	0.99	0	98.75	1411	MN420867.1
Serratia marcescens strain SerEW01 16S ribosomal RNA gene, partial sequence	Serratia marcescens	1988	1988	0.99	0	98.75	1443	MK961214.1
Serratia marcescens strain IAE169 16S ribosomal RNA gene, partial sequence	Serratia marcescens	1988	1988	0.99	0	98.75	1411	MK414866.1
Serratia marcescens strain BWH-35 chromosome, complete genome	Serratia marcescens	1988	13839	0.99	0	98.75	5289724	CP020507.1
Serratia marcescens strain 95 chromosome, complete genome	Serratia marcescens	1988	13839	0.99	0	98.75	5356402	CP020503.1
Serratia marcescens AS-1 DNA, complete genome	Serratia marcescens	1988	13872	0.99	0	98.75	5071908	AP019009.1
Serratia marcescens strain 141 16S ribosomal RNA gene, partial sequence	Serratia marcescens	1988	1988	0.99	0	98.75	1420	MF457847.2
Serratia sp. (in: enterobacteria) strain Z7 16S ribosomal RNA gene, partial sequence	Serratia sp. (in: enterobacteria)	1988	1988	0.99	0	98.75	1428	MK431393.1
Serratia sp. (in: enterobacteria) strain Gamma-6 16S ribosomal RNA gene, partial sequence	Serratia sp. (in: enterobacteria)	1988	1988	0.99	0	98.75	1487	MH703437.1
Serratia sp. (in: enterobacteria) strain Gamma-4 16S ribosomal RNA gene, partial sequence	Serratia sp. (in: enterobacteria)	1988	1988	0.99	0	98.75	1477	MH703435.1
Serratia sp. (in: enterobacteria) strain Gamma-3 16S ribosomal RNA gene, partial sequence	Serratia sp. (in: enterobacteria)	1988	1988	0.99	0	98.75	1486	MH703434.1
Serratia sp. (in: enterobacteria) strain Gamma-2 16S ribosomal RNA gene, partial sequence	Serratia sp. (in: enterobacteria)	1988	1988	0.99	0	98.75	1480	MH703433.1
Serratia marcescens strain AR_0122 chromosome, complete genome	Serratia marcescens	1988	13761	0.99	0	98.75	5140912	CP029746.1
Serratia marcescens strain RRNII2 16S ribosomal RNA gene, partial sequence	Serratia marcescens	1988	1988	0.99	0	98.75	1409	MF433049.1
Serratia marcescens strain SGAir0764 chromosome, complete genome	Serratia marcescens	1988	13866	0.99	0	98.75	5142714	CP027300.1
Serratia marcescens strain AR_0121 chromosome, complete genome	Serratia marcescens	1988	13767	0.99	0	98.75	5140918	CP028949.1
Serratia marcescens strain AR_0099 chromosome, complete genome	Serratia marcescens	1988	13783	0.99	0	98.75	5284831	CP027539.1
Serratia marcescens strain ICMP 20858 16S ribosomal RNA gene, partial sequence	Serratia marcescens	1988	1988	0.99	0	98.75	1421	MG786380.1
Serratia marcescens strain CS2101 16S ribosomal RNA gene, partial sequence	Serratia marcescens	1988	1988	0.99	0	98.75	1506	KY379045.1
Serratia marcescens strain LNHL40 16S ribosomal RNA gene, partial sequence	Serratia marcescens	1988	1988	0.99	0	98.83	1404	MG008627.1
Serratia sp. JKS000199 genome assembly, chromosome: I	Serratia sp. JKS000199	1988	13822	0.99	0	98.75	5124953	LT907843.1
Serratia marcescens strain RPWL1 16S ribosomal RNA gene, partial sequence	Serratia marcescens	1988	1988	0.99	0	98.75	1415	MF185369.1
Serratia marcescens strain S1A 16S ribosomal RNA gene, partial sequence	Serratia marcescens	1988	1988	0.99	0	98.75	1515	MF471842.1
Serratia marcescens strain UMH8, complete genome	Serratia marcescens	1988	13839	0.99	0	98.75	5155137	CP018927.1
Serratia marcescens strain UMH3, complete genome	Serratia marcescens	1988	13828	0.99	0	98.75	5300955	CP018925.1
Serratia marcescens strain UMH9, complete genome	Serratia marcescens	1988	13828	0.99	0	98.75	5024591	CP018923.1
Serratia marcescens strain UMH5, complete genome	Serratia marcescens	1988	13844	0.99	0	98.75	5357156	CP018917.1
Serratia marcescens strain UMH1, complete genome	Serratia marcescens	1988	13822	0.99	0	98.75	5056149	CP018915.1
Serratia marcescens strain Tpb275 16S ribosomal RNA gene, partial sequence	Serratia marcescens	1988	1988	0.99	0	98.74	1408	MF280124.1
Serratia sp. K-M0706 chromosome, complete genome	Serratia sp. K-M0706	1988	13822	0.99	0	98.75	5086741	CP124750.1
Bacterium strain YN24 16S ribosomal RNA gene, partial sequence	bacterium	1988	1988	0.99	0	98.75	1410	ON387218.1
Bacterium strain CD10 16S ribosomal RNA gene, partial sequence	bacterium	1988	1988	0.99	0	98.75	1410	ON386821.1
Serratia nematodiphila strain ZH3-2 16S ribosomal RNA gene, partial sequence	Serratia nematodiphila	1988	1988	0.99	0	98.75	1445	OQ561198.1
Serratia marcescens strain M4 16S ribosomal RNA gene, partial sequence	Serratia marcescens	1988	1988	0.99	0	98.75	1432	OQ561192.1
Serratia marcescens strain A14 16S ribosomal RNA gene, partial sequence	Serratia marcescens	1988	1988	0.99	0	98.75	1453	OQ408154.1
Serratia marcescens strain H04 16S ribosomal RNA gene, partial sequence	Serratia marcescens	1988	1988	0.99	0	98.75	1444	OM368743.1
Serratia marcescens strain AR8 16S ribosomal RNA gene, partial sequence	Serratia marcescens	1988	1988	0.99	0	98.75	1413	OQ181204.1
Serratia marcescens strain TS4-NA2 16S ribosomal RNA gene, partial sequence	Serratia marcescens	1988	1988	0.99	0	98.75	1452	OP854932.1
Serratia marcescens isolate 0 genome assembly, chromosome: main	Serratia marcescens	1988	13916	0.99	0	98.75	5480730	OW849491.1
Serratia marcescens isolate 0 genome assembly, chromosome: main	Serratia marcescens	1988	13916	0.99	0	98.75	5429141	OW849155.1
Serratia marcescens strain BLPS3 16S ribosomal RNA gene, partial sequence	Serratia marcescens	1988	1988	0.99	0	98.75	1443	ON460262.1
Serratia marcescens strain ZJC2 16S ribosomal RNA gene, partial sequence	Serratia marcescens	1988	1988	0.99	0	98.75	1450	ON197880.1
Serratia marcescens strain CRH2 16S ribosomal RNA gene, partial sequence	Serratia marcescens	1988	1988	0.99	0	98.75	1407	ON194835.1
Serratia marcescens strain ESE2014 chromosome, complete genome	Serratia marcescens	1988	11900	0.99	0	98.75	5009741	CP058353.1
Serratia marcescens strain Se1 16S ribosomal RNA gene, partial sequence	Serratia marcescens	1988	1988	0.99	0	98.75	1446	OM920813.1
Serratia marcescens strain Sys06 chromosome, complete genome	Serratia marcescens	1988	13811	0.99	0	98.75	5432657	CP090908.1
Serratia sp. strain HRI 16S ribosomal RNA gene, partial sequence	Serratia sp. (in: enterobacteria)	1988	1988	0.99	0	98.75	1547	OM135294.1
Serratia marcescens strain SMNSF-1 chromosome, complete genome	Serratia marcescens	1988	13878	0.99	0	98.75	5144137	CP090244.1
Serratia ureilytica strain W051 chromosome, complete genome	Serratia ureilytica	1988	13866	0.99	0	98.75	5070448	CP090028.1
Serratia marcescens strain PP-S3-10BB 16S ribosomal RNA gene, partial sequence	Serratia marcescens	1988	1988	0.99	0	98.75	1428	OL913968.1
Serratia marcescens strain PP-S1-2B 16S ribosomal RNA gene, partial sequence	Serratia marcescens	1988	1988	0.99	0	98.75	1442	OL913961.1
Serratia marcescens strain Pt-3 16S ribosomal RNA gene, partial sequence	Serratia marcescens	1988	1988	0.99	0	98.75	1422	OL636198.1
Serratia sp. HRI chromosome, complete genome	Serratia sp. HRI	1988	13878	0.99	0	98.75	5533130	CP083690.1
Serratia ureilytica strain JBIWA004 chromosome, complete genome	Serratia ureilytica	1988	13822	0.99	0	98.75	5085146	CP074168.1
Serratia sp. (in: enterobacteria) strain D15 16S ribosomal RNA gene, partial sequence	Serratia sp. (in: enterobacteria)	1988	1988	0.99	0	98.75	1444	MZ342895.1
Serratia marcescens strain QZB-1 16S ribosomal RNA gene, partial sequence	Serratia marcescens	1988	1988	0.99	0	98.75	1397	MZ182358.1
Serratia nematodiphila strain AAUB77 16S ribosomal RNA gene, partial sequence	Serratia nematodiphila	1988	1988	0.99	0	98.75	1414	MW879458.1
Serratia nematodiphila strain AAUB113b 16S ribosomal RNA gene, partial sequence	Serratia nematodiphila	1988	1988	0.99	0	98.75	1414	MW879455.1
Serratia nematodiphila strain AAUB113c 16S ribosomal RNA gene, partial sequence	Serratia nematodiphila	1988	1988	0.99	0	98.75	1414	MW879454.1
Serratia nematodiphila strain AAUB146b 16S ribosomal RNA gene, partial sequence	Serratia nematodiphila	1988	1988	0.99	0	98.75	1414	MW879450.1
Serratia nematodiphila strain AAUB115 16S ribosomal RNA gene, partial sequence	Serratia nematodiphila	1988	1988	0.99	0	98.75	1414	MW879447.1
Serratia marcescens subsp. marcescens ATCC 13880 chromosome, complete genome	Serratia marcescens subsp. marcescens ATCC 13880	1988	13872	0.99	0	98.75	5140264	CP072199.1
Serratia entomophila strain HAmf37 16S ribosomal RNA gene, partial sequence	Serratia entomophila	1988	1988	0.99	0	98.75	1411	MW742369.1
Serratia ureilytica strain CC119 chromosome, complete genome	Serratia ureilytica	1988	13844	0.99	0	98.75	5091032	CP060276.1
Serratia marcescens JCM 20070 gene for 16S rRNA, partial sequence	Serratia marcescens	1988	1988	0.99	0	98.75	1464	LC571935.1
Serratia marcescens strain 11/2010 chromosome, complete genome	Serratia marcescens	1988	13839	0.99	0	98.75	5352713	CP053927.1
Serratia marcescens strain EC-35 16S ribosomal RNA gene, partial sequence	Serratia marcescens	1988	1988	0.99	0	98.75	1432	MT703954.1
Serratia marcescens strain TP1 16S ribosomal RNA gene, partial sequence	Serratia marcescens	1984	1984	0.99	0	98.66	1460	KX822701.1
Serratia marcescens strain G14 16S ribosomal RNA gene, partial sequence	Serratia marcescens	1980	1980	0.99	0	98.57	1422	MK045327.1

## Sheet: Serratia adult beetles 4
Description	Scientific Name	Max Score	Total Score	Query Cover	E value	Per. ident	Acc. Len	Accession
Serratia marcescens strain XG1S-1 16S ribosomal RNA gene, partial sequence	Serratia marcescens	2039	2039	0.99	0	98.11	1425	MF716676.1
Serratia marcescens strain AR1 16S ribosomal RNA gene, partial sequence	Serratia marcescens	2039	2039	0.99	0	98.11	1414	KX343948.1
Serratia marcescens strain FZSF02 16S ribosomal RNA gene, partial sequence	Serratia marcescens	2039	2039	0.99	0	98.11	1416	KU145144.1
Serratia marcescens strain SYJ1-9 16S ribosomal RNA gene, partial sequence	Serratia marcescens	2039	2039	0.99	0	98.11	1437	KR262852.1
Serratia marcescens subsp. sakuensis isolate PSB23 16S ribosomal RNA gene, partial sequence	Serratia marcescens	2039	2039	0.99	0	98.11	1466	HQ242736.1
Serratia marcescens strain L1 16S ribosomal RNA gene, partial sequence	Serratia marcescens	2037	2037	0.99	0	98.2	1454	MT434357.1
Serratia sp. strain MERD2 16S ribosomal RNA gene, partial sequence	Serratia sp. (in: enterobacteria)	2037	2037	0.99	0	98.2	1441	OP351288.1
Serratia sp. strain R3 16S ribosomal RNA gene, partial sequence	Serratia sp. (in: enterobacteria)	2037	2037	0.99	0	98.2	1441	ON329184.1
Serratia marcescens strain MUGA199 16S ribosomal RNA gene, partial sequence	Serratia marcescens	2037	2037	0.99	0	98.2	1429	KJ672369.1
Serratia marcescens strain NA-1 16S ribosomal RNA gene, partial sequence	Serratia marcescens	2036	2036	0.99	0	98.19	1388	MN882627.1
Bacterium strain HB70 16S ribosomal RNA gene, partial sequence	bacterium	2036	2036	0.99	0	98.19	1387	ON387056.1
Uncultured bacterium clone nck90f02c1 16S ribosomal RNA gene, partial sequence	uncultured bacterium	2036	2036	0.99	0	98.2	1362	KF082655.1
Serratia marcescens strain KtPC3-9 16S ribosomal RNA gene, partial sequence	Serratia marcescens	2036	2036	0.99	0	98.19	1397	KF017546.1
Serratia marcescens subsp. sakuensis strain RN29 16S ribosomal RNA gene, partial sequence	Serratia marcescens	2036	2036	0.99	0	98.11	1436	KC790287.1
Serratia sp. (in: enterobacteria) strain BH1-52 16S ribosomal RNA gene, partial sequence	Serratia sp. (in: enterobacteria)	2034	2034	0.99	0	98.19	1403	MN410697.1
Serratia marcescens strain DB21 16S ribosomal RNA gene, partial sequence	Serratia marcescens	2034	2034	0.99	0	98.03	1440	MN155793.1
Serratia marcescens strain HX-3 16S ribosomal RNA gene, partial sequence	Serratia marcescens	2034	2034	0.99	0	98.19	1410	KX461911.1
Bacterium strain HB93 16S ribosomal RNA gene, partial sequence	bacterium	2034	2034	0.99	0	98.03	1430	ON387070.1
Bacterium strain HB68 16S ribosomal RNA gene, partial sequence	bacterium	2034	2034	0.99	0	98.03	1428	ON387055.1
Bacterium strain GD35-2 16S ribosomal RNA gene, partial sequence	bacterium	2034	2034	0.99	0	98.19	1407	ON386961.1
Serratia marcescens subsp. sakuensis strain RK26 16S ribosomal RNA gene, partial sequence	Serratia marcescens	2034	2034	0.99	0	98.19	1421	KC790279.2
Serratia marcescens strain DUCC3751 16S ribosomal RNA gene, partial sequence	Serratia marcescens	2034	2034	0.99	0	98.11	1473	KP318498.1
Serratia marcescens strain IITA-TZ068 16S ribosomal RNA gene, partial sequence	Serratia marcescens	2034	2034	0.99	0	98.19	1404	OM909317.1
Serratia marcescens strain 3550 16S ribosomal RNA gene, partial sequence	Serratia marcescens	2032	2032	0.99	0	98.11	1432	MT538443.1
Serratia marcescens strain FZSF02 chromosome, complete genome	Serratia marcescens	2032	14210	0.99	0	98.11	5407775	CP053286.1
Serratia marcescens strain H408 16S ribosomal RNA gene, partial sequence	Serratia marcescens	2032	2032	0.99	0	98.11	1476	MH669313.1
Serratia nematodiphila strain XM7 16S ribosomal RNA gene, partial sequence	Serratia nematodiphila	2032	2032	0.99	0	98.11	1443	MT023384.1
Serratia marcescens ATCC 274 DNA, complete genome	Serratia marcescens	2032	14227	0.99	0	98.11	5148533	AP021873.1
Serratia marcescens strain 1602 chromosome, complete genome	Serratia marcescens	2032	14143	0.99	0	98.11	5122776	CP047391.1
Serratia marcescens strain N10A28 chromosome, complete genome	Serratia marcescens	2032	14121	0.99	0	98.11	5276341	CP033623.1
Serratia marcescens JCM 8536 gene for 16S ribosomal RNA, partial sequence	Serratia marcescens	2032	2032	0.99	0	98.11	1464	LC505493.1
Serratia sp. (in: enterobacteria) strain AOB122 16S ribosomal RNA gene, partial sequence	Serratia sp. (in: enterobacteria)	2032	2032	0.99	0	98.11	1445	MH058025.2
Serratia marcescens strain PZ11 16S ribosomal RNA gene, partial sequence	Serratia marcescens	2032	2032	0.99	0	98.11	1438	MN519524.1
Serratia marcescens strain ZJ9 16S ribosomal RNA gene, partial sequence	Serratia marcescens	2032	2032	0.99	0	98.11	1411	MN420867.1
Serratia marcescens strain SerEW01 16S ribosomal RNA gene, partial sequence	Serratia marcescens	2032	2032	0.99	0	98.11	1443	MK961214.1
Serratia marcescens strain IAE169 16S ribosomal RNA gene, partial sequence	Serratia marcescens	2032	2032	0.99	0	98.11	1411	MK414866.1
Serratia marcescens strain BWH-35 chromosome, complete genome	Serratia marcescens	2032	14149	0.99	0	98.11	5289724	CP020507.1
Serratia marcescens strain 95 chromosome, complete genome	Serratia marcescens	2032	14149	0.99	0	98.11	5356402	CP020503.1
Serratia marcescens AS-1 DNA, complete genome	Serratia marcescens	2032	14182	0.99	0	98.11	5071908	AP019009.1
Serratia marcescens strain 141 16S ribosomal RNA gene, partial sequence	Serratia marcescens	2032	2032	0.99	0	98.11	1420	MF457847.2
Serratia sp. (in: enterobacteria) strain Z7 16S ribosomal RNA gene, partial sequence	Serratia sp. (in: enterobacteria)	2032	2032	0.99	0	98.11	1428	MK431393.1
Serratia sp. (in: enterobacteria) strain Gamma-6 16S ribosomal RNA gene, partial sequence	Serratia sp. (in: enterobacteria)	2032	2032	0.99	0	98.11	1487	MH703437.1
Serratia sp. (in: enterobacteria) strain Gamma-4 16S ribosomal RNA gene, partial sequence	Serratia sp. (in: enterobacteria)	2032	2032	0.99	0	98.11	1477	MH703435.1
Serratia sp. (in: enterobacteria) strain Gamma-3 16S ribosomal RNA gene, partial sequence	Serratia sp. (in: enterobacteria)	2032	2032	0.99	0	98.11	1486	MH703434.1
Serratia sp. (in: enterobacteria) strain Gamma-2 16S ribosomal RNA gene, partial sequence	Serratia sp. (in: enterobacteria)	2032	2032	0.99	0	98.11	1480	MH703433.1
Serratia marcescens strain AR_0122 chromosome, complete genome	Serratia marcescens	2032	14071	0.99	0	98.11	5140912	CP029746.1
Serratia marcescens strain RRNII2 16S ribosomal RNA gene, partial sequence	Serratia marcescens	2032	2032	0.99	0	98.11	1409	MF433049.1
Serratia marcescens strain SGAir0764 chromosome, complete genome	Serratia marcescens	2032	14177	0.99	0	98.11	5142714	CP027300.1
Serratia marcescens strain AR_0121 chromosome, complete genome	Serratia marcescens	2032	14077	0.99	0	98.11	5140918	CP028949.1
Serratia marcescens strain AR_0099 chromosome, complete genome	Serratia marcescens	2032	14094	0.99	0	98.11	5284831	CP027539.1
Serratia marcescens strain ICMP 20858 16S ribosomal RNA gene, partial sequence	Serratia marcescens	2032	2032	0.99	0	98.11	1421	MG786380.1
Serratia marcescens strain CS2101 16S ribosomal RNA gene, partial sequence	Serratia marcescens	2032	2032	0.99	0	98.11	1506	KY379045.1
Serratia marcescens strain LNHL40 16S ribosomal RNA gene, partial sequence	Serratia marcescens	2032	2032	0.99	0	98.19	1404	MG008627.1
Serratia sp. JKS000199 genome assembly, chromosome: I	Serratia sp. JKS000199	2032	14132	0.99	0	98.11	5124953	LT907843.1
Serratia marcescens strain RPWL1 16S ribosomal RNA gene, partial sequence	Serratia marcescens	2032	2032	0.99	0	98.11	1415	MF185369.1
Serratia marcescens strain S1A 16S ribosomal RNA gene, partial sequence	Serratia marcescens	2032	2032	0.99	0	98.11	1515	MF471842.1
Serratia marcescens strain UMH8, complete genome	Serratia marcescens	2032	14149	0.99	0	98.11	5155137	CP018927.1
Serratia marcescens strain UMH3, complete genome	Serratia marcescens	2032	14138	0.99	0	98.11	5300955	CP018925.1
Serratia marcescens strain UMH9, complete genome	Serratia marcescens	2032	14138	0.99	0	98.11	5024591	CP018923.1
Serratia marcescens strain Tpb275 16S ribosomal RNA gene, partial sequence	Serratia marcescens	2032	2032	0.99	0	98.11	1408	MF280124.1
Serratia sp. K-M0706 chromosome, complete genome	Serratia sp. K-M0706	2032	14132	0.99	0	98.11	5086741	CP124750.1
Bacterium strain YN24 16S ribosomal RNA gene, partial sequence	bacterium	2032	2032	0.99	0	98.11	1410	ON387218.1
Bacterium strain CD10 16S ribosomal RNA gene, partial sequence	bacterium	2032	2032	0.99	0	98.11	1410	ON386821.1
Serratia nematodiphila strain ZH3-2 16S ribosomal RNA gene, partial sequence	Serratia nematodiphila	2032	2032	0.99	0	98.11	1445	OQ561198.1
Serratia marcescens strain M4 16S ribosomal RNA gene, partial sequence	Serratia marcescens	2032	2032	0.99	0	98.11	1432	OQ561192.1
Serratia marcescens strain A14 16S ribosomal RNA gene, partial sequence	Serratia marcescens	2032	2032	0.99	0	98.11	1453	OQ408154.1
Serratia marcescens strain H04 16S ribosomal RNA gene, partial sequence	Serratia marcescens	2032	2032	0.99	0	98.11	1444	OM368743.1
Serratia marcescens strain AR8 16S ribosomal RNA gene, partial sequence	Serratia marcescens	2032	2032	0.99	0	98.11	1413	OQ181204.1
Serratia marcescens strain TS4-NA2 16S ribosomal RNA gene, partial sequence	Serratia marcescens	2032	2032	0.99	0	98.11	1452	OP854932.1
Serratia marcescens isolate 0 genome assembly, chromosome: main	Serratia marcescens	2032	14227	0.99	0	98.11	5480730	OW849491.1
Serratia marcescens isolate 0 genome assembly, chromosome: main	Serratia marcescens	2032	14227	0.99	0	98.11	5429141	OW849155.1
Serratia marcescens strain BLPS3 16S ribosomal RNA gene, partial sequence	Serratia marcescens	2032	2032	0.99	0	98.11	1443	ON460262.1
Serratia marcescens strain ZJC2 16S ribosomal RNA gene, partial sequence	Serratia marcescens	2032	2032	0.99	0	98.11	1450	ON197880.1
Serratia marcescens strain CRH2 16S ribosomal RNA gene, partial sequence	Serratia marcescens	2032	2032	0.99	0	98.11	1407	ON194835.1
Serratia marcescens strain ESE2014 chromosome, complete genome	Serratia marcescens	2032	12166	0.99	0	98.11	5009741	CP058353.1
Serratia marcescens strain Se1 16S ribosomal RNA gene, partial sequence	Serratia marcescens	2032	2032	0.99	0	98.11	1446	OM920813.1
Serratia marcescens strain Sys06 chromosome, complete genome	Serratia marcescens	2032	14121	0.99	0	98.11	5432657	CP090908.1
Serratia sp. strain HRI 16S ribosomal RNA gene, partial sequence	Serratia sp. (in: enterobacteria)	2032	2032	0.99	0	98.11	1547	OM135294.1
Serratia marcescens strain SMNSF-1 chromosome, complete genome	Serratia marcescens	2032	14188	0.99	0	98.11	5144137	CP090244.1
Serratia ureilytica strain W051 chromosome, complete genome	Serratia ureilytica	2032	14177	0.99	0	98.11	5070448	CP090028.1
Serratia marcescens strain PP-S3-10BB 16S ribosomal RNA gene, partial sequence	Serratia marcescens	2032	2032	0.99	0	98.11	1428	OL913968.1
Serratia marcescens strain PP-S1-2B 16S ribosomal RNA gene, partial sequence	Serratia marcescens	2032	2032	0.99	0	98.11	1442	OL913961.1
Serratia marcescens strain Pt-3 16S ribosomal RNA gene, partial sequence	Serratia marcescens	2032	2032	0.99	0	98.11	1422	OL636198.1
Serratia sp. HRI chromosome, complete genome	Serratia sp. HRI	2032	14188	0.99	0	98.11	5533130	CP083690.1
Serratia ureilytica strain JBIWA004 chromosome, complete genome	Serratia ureilytica	2032	14132	0.99	0	98.11	5085146	CP074168.1
Serratia sp. (in: enterobacteria) strain D15 16S ribosomal RNA gene, partial sequence	Serratia sp. (in: enterobacteria)	2032	2032	0.99	0	98.11	1444	MZ342895.1
Serratia marcescens strain QZB-1 16S ribosomal RNA gene, partial sequence	Serratia marcescens	2032	2032	0.99	0	98.11	1397	MZ182358.1
Serratia nematodiphila strain AAUB77 16S ribosomal RNA gene, partial sequence	Serratia nematodiphila	2032	2032	0.99	0	98.11	1414	MW879458.1
Serratia nematodiphila strain AAUB113b 16S ribosomal RNA gene, partial sequence	Serratia nematodiphila	2032	2032	0.99	0	98.11	1414	MW879455.1
Serratia nematodiphila strain AAUB113c 16S ribosomal RNA gene, partial sequence	Serratia nematodiphila	2032	2032	0.99	0	98.11	1414	MW879454.1
Serratia nematodiphila strain AAUB146b 16S ribosomal RNA gene, partial sequence	Serratia nematodiphila	2032	2032	0.99	0	98.11	1414	MW879450.1
Serratia nematodiphila strain AAUB115 16S ribosomal RNA gene, partial sequence	Serratia nematodiphila	2032	2032	0.99	0	98.11	1414	MW879447.1
Serratia marcescens subsp. marcescens ATCC 13880 chromosome, complete genome	Serratia marcescens subsp. marcescens ATCC 13880	2032	14182	0.99	0	98.11	5140264	CP072199.1
Serratia entomophila strain HAmf37 16S ribosomal RNA gene, partial sequence	Serratia entomophila	2032	2032	0.99	0	98.11	1411	MW742369.1
Serratia ureilytica strain CC119 chromosome, complete genome	Serratia ureilytica	2032	14155	0.99	0	98.11	5091032	CP060276.1
Serratia marcescens JCM 20070 gene for 16S rRNA, partial sequence	Serratia marcescens	2032	2032	0.99	0	98.11	1464	LC571935.1
Serratia marcescens strain 11/2010 chromosome, complete genome	Serratia marcescens	2032	14149	0.99	0	98.11	5352713	CP053927.1
Serratia marcescens strain EC-35 16S ribosomal RNA gene, partial sequence	Serratia marcescens	2032	2032	0.99	0	98.11	1432	MT703954.1
Serratia marcescens strain TP1 16S ribosomal RNA gene, partial sequence	Serratia marcescens	2028	2028	0.99	0	98.03	1460	KX822701.1
Serratia marcescens strain G14 16S ribosomal RNA gene, partial sequence	Serratia marcescens	2025	2025	0.99	0	97.94	1422	MK045327.1

## Sheet: Serratia adult beetles 5
Description	Scientific Name	Max Score	Total Score	Query Cover	E value	Per. ident	Acc. Len	Accession
Serratia marcescens strain L1 16S ribosomal RNA gene, partial sequence	Serratia marcescens	2037	2037	0.99	0	99.55	1454	MT434357.1
Serratia marcescens strain XG1S-1 16S ribosomal RNA gene, partial sequence	Serratia marcescens	2037	2037	0.99	0	99.55	1425	MF716676.1
Serratia marcescens strain AR1 16S ribosomal RNA gene, partial sequence	Serratia marcescens	2037	2037	0.99	0	99.55	1414	KX343948.1
Serratia marcescens strain FZSF02 16S ribosomal RNA gene, partial sequence	Serratia marcescens	2037	2037	0.99	0	99.55	1416	KU145144.1
Serratia marcescens strain SYJ1-9 16S ribosomal RNA gene, partial sequence	Serratia marcescens	2037	2037	0.99	0	99.55	1437	KR262852.1
Serratia sp. strain MERD2 16S ribosomal RNA gene, partial sequence	Serratia sp. (in: enterobacteria)	2037	2037	0.99	0	99.55	1441	OP351288.1
Serratia sp. strain R3 16S ribosomal RNA gene, partial sequence	Serratia sp. (in: enterobacteria)	2037	2037	0.99	0	99.55	1441	ON329184.1
Serratia marcescens strain MUGA199 16S ribosomal RNA gene, partial sequence	Serratia marcescens	2037	2037	0.99	0	99.55	1429	KJ672369.1
Serratia marcescens subsp. sakuensis isolate PSB23 16S ribosomal RNA gene, partial sequence	Serratia marcescens	2037	2037	0.99	0	99.55	1466	HQ242736.1
Serratia marcescens strain NA-1 16S ribosomal RNA gene, partial sequence	Serratia marcescens	2036	2036	0.99	0	99.55	1388	MN882627.1
Bacterium strain HB70 16S ribosomal RNA gene, partial sequence	bacterium	2036	2036	0.99	0	99.55	1387	ON387056.1
Serratia marcescens strain KtPC3-9 16S ribosomal RNA gene, partial sequence	Serratia marcescens	2036	2036	0.99	0	99.55	1397	KF017546.1
Serratia sp. (in: enterobacteria) strain BH1-52 16S ribosomal RNA gene, partial sequence	Serratia sp. (in: enterobacteria)	2034	2034	0.99	0	99.55	1403	MN410697.1
Serratia marcescens strain HX-3 16S ribosomal RNA gene, partial sequence	Serratia marcescens	2034	2034	0.99	0	99.55	1410	KX461911.1
Bacterium strain GD35-2 16S ribosomal RNA gene, partial sequence	bacterium	2034	2034	0.99	0	99.55	1407	ON386961.1
Serratia marcescens subsp. sakuensis strain RK26 16S ribosomal RNA gene, partial sequence	Serratia marcescens	2034	2034	0.99	0	99.55	1421	KC790279.2
Serratia marcescens strain IITA-TZ068 16S ribosomal RNA gene, partial sequence	Serratia marcescens	2034	2034	0.99	0	99.55	1404	OM909317.1
Serratia marcescens subsp. sakuensis strain RN29 16S ribosomal RNA gene, partial sequence	Serratia marcescens	2034	2034	0.99	0	99.55	1436	KC790287.1
Serratia marcescens strain 3550 16S ribosomal RNA gene, partial sequence	Serratia marcescens	2032	2032	0.99	0	99.46	1432	MT538443.1
Serratia marcescens strain FZSF02 chromosome, complete genome	Serratia marcescens	2032	14210	0.99	0	99.46	5407775	CP053286.1
Serratia marcescens strain H408 16S ribosomal RNA gene, partial sequence	Serratia marcescens	2032	2032	0.99	0	99.46	1476	MH669313.1
Serratia nematodiphila strain XM7 16S ribosomal RNA gene, partial sequence	Serratia nematodiphila	2032	2032	0.99	0	99.46	1443	MT023384.1
Serratia marcescens ATCC 274 DNA, complete genome	Serratia marcescens	2032	14227	0.99	0	99.46	5148533	AP021873.1
Serratia marcescens strain 1602 chromosome, complete genome	Serratia marcescens	2032	14143	0.99	0	99.46	5122776	CP047391.1
Serratia marcescens strain N10A28 chromosome, complete genome	Serratia marcescens	2032	14121	0.99	0	99.46	5276341	CP033623.1
Serratia marcescens JCM 8536 gene for 16S ribosomal RNA, partial sequence	Serratia marcescens	2032	2032	0.99	0	99.46	1464	LC505493.1
Serratia sp. (in: enterobacteria) strain AOB122 16S ribosomal RNA gene, partial sequence	Serratia sp. (in: enterobacteria)	2032	2032	0.99	0	99.46	1445	MH058025.2
Serratia marcescens strain PZ11 16S ribosomal RNA gene, partial sequence	Serratia marcescens	2032	2032	0.99	0	99.46	1438	MN519524.1
Serratia marcescens strain ZJ9 16S ribosomal RNA gene, partial sequence	Serratia marcescens	2032	2032	0.99	0	99.46	1411	MN420867.1
Serratia marcescens strain DB21 16S ribosomal RNA gene, partial sequence	Serratia marcescens	2032	2032	0.99	0	99.46	1440	MN155793.1
Serratia marcescens strain SerEW01 16S ribosomal RNA gene, partial sequence	Serratia marcescens	2032	2032	0.99	0	99.46	1443	MK961214.1
Serratia marcescens strain IAE169 16S ribosomal RNA gene, partial sequence	Serratia marcescens	2032	2032	0.99	0	99.46	1411	MK414866.1
Serratia marcescens strain BWH-35 chromosome, complete genome	Serratia marcescens	2032	14149	0.99	0	99.46	5289724	CP020507.1
Serratia marcescens strain 95 chromosome, complete genome	Serratia marcescens	2032	14149	0.99	0	99.46	5356402	CP020503.1
Serratia marcescens AS-1 DNA, complete genome	Serratia marcescens	2032	14182	0.99	0	99.46	5071908	AP019009.1
Serratia marcescens strain 141 16S ribosomal RNA gene, partial sequence	Serratia marcescens	2032	2032	0.99	0	99.46	1420	MF457847.2
Serratia sp. (in: enterobacteria) strain Z7 16S ribosomal RNA gene, partial sequence	Serratia sp. (in: enterobacteria)	2032	2032	0.99	0	99.46	1428	MK431393.1
Serratia sp. (in: enterobacteria) strain Gamma-6 16S ribosomal RNA gene, partial sequence	Serratia sp. (in: enterobacteria)	2032	2032	0.99	0	99.46	1487	MH703437.1
Serratia sp. (in: enterobacteria) strain Gamma-4 16S ribosomal RNA gene, partial sequence	Serratia sp. (in: enterobacteria)	2032	2032	0.99	0	99.46	1477	MH703435.1
Serratia sp. (in: enterobacteria) strain Gamma-3 16S ribosomal RNA gene, partial sequence	Serratia sp. (in: enterobacteria)	2032	2032	0.99	0	99.46	1486	MH703434.1
Serratia sp. (in: enterobacteria) strain Gamma-2 16S ribosomal RNA gene, partial sequence	Serratia sp. (in: enterobacteria)	2032	2032	0.99	0	99.46	1480	MH703433.1
Serratia marcescens strain AR_0122 chromosome, complete genome	Serratia marcescens	2032	14071	0.99	0	99.46	5140912	CP029746.1
Serratia marcescens strain RRNII2 16S ribosomal RNA gene, partial sequence	Serratia marcescens	2032	2032	0.99	0	99.46	1409	MF433049.1
Serratia marcescens strain SGAir0764 chromosome, complete genome	Serratia marcescens	2032	14177	0.99	0	99.46	5142714	CP027300.1
Serratia marcescens strain AR_0121 chromosome, complete genome	Serratia marcescens	2032	14077	0.99	0	99.46	5140918	CP028949.1
Serratia marcescens strain AR_0099 chromosome, complete genome	Serratia marcescens	2032	14094	0.99	0	99.46	5284831	CP027539.1
Serratia marcescens strain ICMP 20858 16S ribosomal RNA gene, partial sequence	Serratia marcescens	2032	2032	0.99	0	99.46	1421	MG786380.1
Serratia marcescens strain CS2101 16S ribosomal RNA gene, partial sequence	Serratia marcescens	2032	2032	0.99	0	99.46	1506	KY379045.1
Serratia marcescens strain LNHL40 16S ribosomal RNA gene, partial sequence	Serratia marcescens	2032	2032	0.99	0	99.55	1404	MG008627.1
Serratia sp. JKS000199 genome assembly, chromosome: I	Serratia sp. JKS000199	2032	14132	0.99	0	99.46	5124953	LT907843.1
Serratia marcescens strain RPWL1 16S ribosomal RNA gene, partial sequence	Serratia marcescens	2032	2032	0.99	0	99.46	1415	MF185369.1
Serratia marcescens strain S1A 16S ribosomal RNA gene, partial sequence	Serratia marcescens	2032	2032	0.99	0	99.46	1515	MF471842.1
Serratia marcescens strain UMH8, complete genome	Serratia marcescens	2032	14149	0.99	0	99.46	5155137	CP018927.1
Serratia marcescens strain UMH3, complete genome	Serratia marcescens	2032	14138	0.99	0	99.46	5300955	CP018925.1
Serratia marcescens strain UMH9, complete genome	Serratia marcescens	2032	14138	0.99	0	99.46	5024591	CP018923.1
Serratia marcescens strain UMH5, complete genome	Serratia marcescens	2032	14155	0.99	0	99.46	5357156	CP018917.1
Serratia marcescens strain UMH1, complete genome	Serratia marcescens	2032	14132	0.99	0	99.46	5056149	CP018915.1
Serratia marcescens strain Tpb275 16S ribosomal RNA gene, partial sequence	Serratia marcescens	2032	2032	0.99	0	99.46	1408	MF280124.1
Serratia sp. K-M0706 chromosome, complete genome	Serratia sp. K-M0706	2032	14132	0.99	0	99.46	5086741	CP124750.1
Bacterium strain YN24 16S ribosomal RNA gene, partial sequence	bacterium	2032	2032	0.99	0	99.46	1410	ON387218.1
Bacterium strain HB93 16S ribosomal RNA gene, partial sequence	bacterium	2032	2032	0.99	0	99.46	1430	ON387070.1
Bacterium strain HB68 16S ribosomal RNA gene, partial sequence	bacterium	2032	2032	0.99	0	99.46	1428	ON387055.1
Bacterium strain CD10 16S ribosomal RNA gene, partial sequence	bacterium	2032	2032	0.99	0	99.46	1410	ON386821.1
Serratia nematodiphila strain ZH3-2 16S ribosomal RNA gene, partial sequence	Serratia nematodiphila	2032	2032	0.99	0	99.46	1445	OQ561198.1
Serratia marcescens strain M4 16S ribosomal RNA gene, partial sequence	Serratia marcescens	2032	2032	0.99	0	99.46	1432	OQ561192.1
Serratia marcescens strain A14 16S ribosomal RNA gene, partial sequence	Serratia marcescens	2032	2032	0.99	0	99.46	1453	OQ408154.1
Serratia marcescens strain H04 16S ribosomal RNA gene, partial sequence	Serratia marcescens	2032	2032	0.99	0	99.46	1444	OM368743.1
Serratia marcescens strain AR8 16S ribosomal RNA gene, partial sequence	Serratia marcescens	2032	2032	0.99	0	99.46	1413	OQ181204.1
Serratia marcescens strain TS4-NA2 16S ribosomal RNA gene, partial sequence	Serratia marcescens	2032	2032	0.99	0	99.46	1452	OP854932.1
Serratia marcescens isolate 0 genome assembly, chromosome: main	Serratia marcescens	2032	14227	0.99	0	99.46	5480730	OW849491.1
Serratia marcescens isolate 0 genome assembly, chromosome: main	Serratia marcescens	2032	14227	0.99	0	99.46	5429141	OW849155.1
Serratia marcescens strain BLPS3 16S ribosomal RNA gene, partial sequence	Serratia marcescens	2032	2032	0.99	0	99.46	1443	ON460262.1
Serratia marcescens strain ZJC2 16S ribosomal RNA gene, partial sequence	Serratia marcescens	2032	2032	0.99	0	99.46	1450	ON197880.1
Serratia marcescens strain CRH2 16S ribosomal RNA gene, partial sequence	Serratia marcescens	2032	2032	0.99	0	99.46	1407	ON194835.1
Serratia marcescens strain ESE2014 chromosome, complete genome	Serratia marcescens	2032	12166	0.99	0	99.46	5009741	CP058353.1
Serratia marcescens strain Se1 16S ribosomal RNA gene, partial sequence	Serratia marcescens	2032	2032	0.99	0	99.46	1446	OM920813.1
Serratia marcescens strain Sys06 chromosome, complete genome	Serratia marcescens	2032	14121	0.99	0	99.46	5432657	CP090908.1
Serratia sp. strain HRI 16S ribosomal RNA gene, partial sequence	Serratia sp. (in: enterobacteria)	2032	2032	0.99	0	99.46	1547	OM135294.1
Serratia marcescens strain SMNSF-1 chromosome, complete genome	Serratia marcescens	2032	14188	0.99	0	99.46	5144137	CP090244.1
Serratia ureilytica strain W051 chromosome, complete genome	Serratia ureilytica	2032	14177	0.99	0	99.46	5070448	CP090028.1
Serratia marcescens strain PP-S3-10BB 16S ribosomal RNA gene, partial sequence	Serratia marcescens	2032	2032	0.99	0	99.46	1428	OL913968.1
Serratia marcescens strain PP-S1-2B 16S ribosomal RNA gene, partial sequence	Serratia marcescens	2032	2032	0.99	0	99.46	1442	OL913961.1
Serratia marcescens strain Pt-3 16S ribosomal RNA gene, partial sequence	Serratia marcescens	2032	2032	0.99	0	99.46	1422	OL636198.1
Serratia sp. HRI chromosome, complete genome	Serratia sp. HRI	2032	14188	0.99	0	99.46	5533130	CP083690.1
Serratia ureilytica strain JBIWA004 chromosome, complete genome	Serratia ureilytica	2032	14132	0.99	0	99.46	5085146	CP074168.1
Serratia sp. (in: enterobacteria) strain D15 16S ribosomal RNA gene, partial sequence	Serratia sp. (in: enterobacteria)	2032	2032	0.99	0	99.46	1444	MZ342895.1
Serratia marcescens strain QZB-1 16S ribosomal RNA gene, partial sequence	Serratia marcescens	2032	2032	0.99	0	99.46	1397	MZ182358.1
Serratia nematodiphila strain AAUB77 16S ribosomal RNA gene, partial sequence	Serratia nematodiphila	2032	2032	0.99	0	99.46	1414	MW879458.1
Serratia nematodiphila strain AAUB113b 16S ribosomal RNA gene, partial sequence	Serratia nematodiphila	2032	2032	0.99	0	99.46	1414	MW879455.1
Serratia nematodiphila strain AAUB113c 16S ribosomal RNA gene, partial sequence	Serratia nematodiphila	2032	2032	0.99	0	99.46	1414	MW879454.1
Serratia nematodiphila strain AAUB146b 16S ribosomal RNA gene, partial sequence	Serratia nematodiphila	2032	2032	0.99	0	99.46	1414	MW879450.1
Serratia nematodiphila strain AAUB115 16S ribosomal RNA gene, partial sequence	Serratia nematodiphila	2032	2032	0.99	0	99.46	1414	MW879447.1
Serratia marcescens subsp. marcescens ATCC 13880 chromosome, complete genome	Serratia marcescens subsp. marcescens ATCC 13880	2032	14182	0.99	0	99.46	5140264	CP072199.1
Serratia entomophila strain HAmf37 16S ribosomal RNA gene, partial sequence	Serratia entomophila	2032	2032	0.99	0	99.46	1411	MW742369.1
Serratia ureilytica strain CC119 chromosome, complete genome	Serratia ureilytica	2032	14155	0.99	0	99.46	5091032	CP060276.1
Serratia marcescens JCM 20070 gene for 16S rRNA, partial sequence	Serratia marcescens	2032	2032	0.99	0	99.46	1464	LC571935.1
Serratia marcescens strain 11/2010 chromosome, complete genome	Serratia marcescens	2032	14149	0.99	0	99.46	5352713	CP053927.1
Serratia marcescens strain EC-35 16S ribosomal RNA gene, partial sequence	Serratia marcescens	2032	2032	0.99	0	99.46	1432	MT703954.1
Serratia marcescens strain TP1 16S ribosomal RNA gene, partial sequence	Serratia marcescens	2028	2028	0.99	0	99.37	1460	KX822701.1
Serratia marcescens strain G14 16S ribosomal RNA gene, partial sequence	Serratia marcescens	2025	2025	0.99	0	99.28	1422	MK045327.1

[truncated: 4 more sheets: Serratia adult beetles 6, Serratia adult beetles 7, Pseudomonas eggs , Serratia eggs]
