# Supplementary material for: Microbial associates of the elm leaf beetle: uncovering the absence of resident bacteria and the influence of fungi on insect performance
Source: Appl Environ Microbiol. 2024 Jan 5;90(1):e01057-23. doi: 10.1128/aem.01057-23 (PMC10807431; doi:10.1128/aem.01057-23)
Supplement: Table S3 — Analysis of fungal isolates via BLAST. [file aem.01057-23-s0005.xlsx]

## Sheet: Description
	TABLE S3. Analysis of fungal isolates via BLAST. Fungal isolates were obtained from elm leaf beetle (Xantogaleuruca luteola) and the elm (Ulmus minor) samples. Genomic DNA was extracted from pure cultures and the internal transcribed spacer (ITS) region was amplified using the universal primers ITS1 and ITS4, following the methodology detailed in the Materials and Methods section. For sequence id…

## Sheet: Penicillium larvae adults
Description	Scientific Name	Max Score	Total Score	Query Cover	E value	Per. ident	Acc. Len	Accession
Penicillium lanosocoeruleum strain NR48 internal transcribed spacer 1, partial sequence; 5.8S ribosomal RNA gene and internal transcribed spacer 2, complete sequence; and large subunit ribosomal RNA gene, partial sequence	Penicillium lanosocoeruleum	966	966	1	0	100	549	MH270576.1
Penicillium sp. isolate CHA 03 small subunit ribosomal RNA gene, partial sequence; internal transcribed spacer 1, 5.8S ribosomal RNA gene, and internal transcribed spacer 2, complete sequence; and large subunit ribosomal RNA gene, partial sequence	Penicillium sp.	961	961	1	0	99.81	608	MN700644.1
Penicillium sp. strain NR-L234 internal transcribed spacer 1, partial sequence; 5.8S ribosomal RNA gene and internal transcribed spacer 2, complete sequence; and large subunit ribosomal RNA gene, partial sequence	Penicillium sp.	961	961	1	0	99.81	532	MN453402.1
Penicillium lanosocoeruleum isolate PSF3 internal transcribed spacer 1, partial sequence; 5.8S ribosomal RNA gene and internal transcribed spacer 2, complete sequence; and large subunit ribosomal RNA gene, partial sequence	Penicillium lanosocoeruleum	961	961	1	0	99.81	538	MK158301.1
Penicillium lanosocoeruleum culture CBS:334.48 strain CBS 334.48 small subunit ribosomal RNA gene, partial sequence; internal transcribed spacer 1, 5.8S ribosomal RNA gene, and internal transcribed spacer 2, complete sequence; and large subunit ribosomal RNA gene, partial sequence	Penicillium lanosocoeruleum	961	961	1	0	99.81	586	MH856372.1
Penicillium aethiopicum strain G11 internal transcribed spacer 1, partial sequence; 5.8S ribosomal RNA gene and internal transcribed spacer 2, complete sequence; and large subunit ribosomal RNA gene, partial sequence	Penicillium aethiopicum	961	961	1	0	99.81	557	MH675468.1
Penicillium lanosocoeruleum strain ND24 internal transcribed spacer 1, partial sequence; 5.8S ribosomal RNA gene and internal transcribed spacer 2, complete sequence; and large subunit ribosomal RNA gene, partial sequence	Penicillium lanosocoeruleum	961	961	1	0	99.81	547	MG659618.1
Penicillium lanosocoeruleum genomic DNA sequence contains 18S rRNA gene, ITS1, 5.8S rRNA gene, ITS2, 28S rRNA gene	Penicillium lanosocoeruleum	961	961	1	0	99.81	590	OW988441.1
Penicillium aethiopicum strain FRR 2007 18S ribosomal RNA gene, partial sequence; internal transcribed spacer 1, 5.8S ribosomal RNA gene, and internal transcribed spacer 2, complete sequence; and 28S ribosomal RNA gene, partial sequence	Penicillium aethiopicum	961	961	1	0	99.81	609	AY373896.1
Penicillium lanosocoeruleum strain DTO_270D4 18S ribosomal RNA gene, partial sequence; internal transcribed spacer 1, 5.8S ribosomal RNA gene, and internal transcribed spacer 2, complete sequence; and 28S ribosomal RNA gene, partial sequence	Penicillium lanosocoeruleum	961	961	1	0	99.81	556	KJ775642.1
Penicillium lanosocoeruleum strain CBS 484.84 18S ribosomal RNA gene, partial sequence; internal transcribed spacer 1, 5.8S ribosomal RNA gene, and internal transcribed spacer 2, complete sequence; and 28S ribosomal RNA gene, partial sequence	Penicillium lanosocoeruleum	961	961	1	0	99.81	585	JX997110.1
Penicillium sp. EPI 18S ribosomal RNA gene, partial sequence; internal transcribed spacer 1, 5.8S ribosomal RNA gene, and internal transcribed spacer 2, complete sequence; and 28S ribosomal RNA gene, partial sequence	Penicillium sp. EPI	961	961	1	0	99.81	551	FJ471602.1
Penicillium viridicatum strain NRRL 5880 internal transcribed spacer 1, 5.8S ribosomal RNA gene, and internal transcribed spacer 2, complete sequence; and 28S ribosomal RNA gene, partial sequence	Penicillium viridicatum	961	961	1	0	99.81	1142	AF033390.1
Penicillium lanosocoeruleum strain ND100 internal transcribed spacer 1, partial sequence; 5.8S ribosomal RNA gene and internal transcribed spacer 2, complete sequence; and large subunit ribosomal RNA gene, partial sequence	Penicillium lanosocoeruleum	959	959	1	0	99.81	549	MG659694.1
Penicillium chrysogenum strain ND15 internal transcribed spacer 1, partial sequence; 5.8S ribosomal RNA gene and internal transcribed spacer 2, complete sequence; and large subunit ribosomal RNA gene, partial sequence	Penicillium chrysogenum	959	959	1	0	99.81	551	MG659609.1
Penicillium sp. J/Sma/2/1 18S ribosomal RNA, partial sequence; internal transcribed spacer 1, 5.8S ribosomal RNA, and internal transcribed spacer 2, complete sequence; and 28S ribosomal RNA, partial sequence	Penicillium sp. J/Sma/2/1	959	959	1	0	99.81	530	JX220373.1
Penicillium flavigenum strain Y2HJSMA21 internal transcribed spacer 1, partial sequence; 5.8S ribosomal RNA gene and internal transcribed spacer 2, complete sequence; and large subunit ribosomal RNA gene, partial sequence	Penicillium flavigenum	959	959	1	0	99.81	530	MT322740.1
Penicillium lanosocoeruleum strain CMV005D5 18S ribosomal RNA gene, partial sequence; internal transcribed spacer 1, 5.8S ribosomal RNA gene, and internal transcribed spacer 2, complete sequence; and 28S ribosomal RNA gene, partial sequence	Penicillium lanosocoeruleum	955	955	1	0	99.62	860	MK450700.1
Penicillium chrysogenum isolate F-273 internal transcribed spacer 1, partial sequence; 5.8S ribosomal RNA gene and internal transcribed spacer 2, complete sequence; and large subunit ribosomal RNA gene, partial sequence	Penicillium chrysogenum	955	955	1	0	99.62	556	OM648183.1
Penicillium aethiopicum genomic DNA sequence contains ITS1, 5.8S rRNA gene and ITS2, isolate F263	Penicillium aethiopicum	952	952	0.99	0	99.81	581	LT821521.1
Penicillium sp. F261 JA-2017 genomic DNA sequence contains ITS1, 5.8S rRNA gene and ITS2, isolate F261	Penicillium sp. F261 JA-2017	952	952	0.99	0	99.81	581	LT821519.1
Penicillium aethiopicum genomic DNA sequence contains ITS1, 5.8S rRNA gene and ITS2, isolate F256	Penicillium aethiopicum	952	952	0.99	0	99.81	581	LT821514.1
Penicillium aethiopicum genomic DNA sequence contains ITS1, 5.8S rRNA gene and ITS2, isolate F255	Penicillium aethiopicum	952	952	0.99	0	99.81	581	LT821513.1
Penicillium sp. clone SF_553 internal transcribed spacer 1, partial sequence; 5.8S ribosomal RNA gene and internal transcribed spacer 2, complete sequence; and large subunit ribosomal RNA gene, partial sequence	Penicillium sp.	950	950	1	0	99.43	544	MT529829.1
Penicillium sp. clone SF_331 internal transcribed spacer 1, partial sequence; 5.8S ribosomal RNA gene and internal transcribed spacer 2, complete sequence; and large subunit ribosomal RNA gene, partial sequence	Penicillium sp.	950	950	1	0	99.43	545	MT529607.1
Penicillium sp. clone SF_17 internal transcribed spacer 1, partial sequence; 5.8S ribosomal RNA gene and internal transcribed spacer 2, complete sequence; and large subunit ribosomal RNA gene, partial sequence	Penicillium sp.	950	950	1	0	99.43	571	MT529293.1
Aspergillus oryzae isolate WC-3 internal transcribed spacer 1, partial sequence; 5.8S ribosomal RNA gene and internal transcribed spacer 2, complete sequence; and large subunit ribosomal RNA gene, partial sequence	Aspergillus oryzae	950	950	1	0	99.43	542	MT410692.1
Aspergillus sp. strain CDCF2890 internal transcribed spacer 1, partial sequence; 5.8S ribosomal RNA gene and internal transcribed spacer 2, complete sequence; and large subunit ribosomal RNA gene, partial sequence	Aspergillus sp.	950	950	1	0	99.43	560	MK646040.1
Penicillium chrysogenum isolate Ali8 internal transcribed spacer 1, partial sequence; 5.8S ribosomal RNA gene and internal transcribed spacer 2, complete sequence; and large subunit ribosomal RNA gene, partial sequence	Penicillium chrysogenum	950	950	1	0	99.43	537	MT103060.1
Penicillium chrysogenum strain Y55 internal transcribed spacer 1, partial sequence; 5.8S ribosomal RNA gene and internal transcribed spacer 2, complete sequence; and large subunit ribosomal RNA gene, partial sequence	Penicillium chrysogenum	950	950	1	0	99.43	534	MK793227.1
Penicillium dipodomyis isolate YJ-11 internal transcribed spacer 1, partial sequence; 5.8S ribosomal RNA gene and internal transcribed spacer 2, complete sequence; and large subunit ribosomal RNA gene, partial sequence	Penicillium dipodomyus	950	950	1	0	99.43	561	MK682303.1
Penicillium chrysogenum isolate AS-S-24 internal transcribed spacer 1, partial sequence; 5.8S ribosomal RNA gene and internal transcribed spacer 2, complete sequence; and large subunit ribosomal RNA gene, partial sequence	Penicillium chrysogenum	950	950	1	0	99.43	592	MK632022.1
Penicillium chrysogenum strain WC-3 internal transcribed spacer 1, partial sequence; 5.8S ribosomal RNA gene and internal transcribed spacer 2, complete sequence; and large subunit ribosomal RNA gene, partial sequence	Penicillium chrysogenum	950	950	1	0	99.43	542	MK630348.1
Penicillium chrysogenum strain prs-4440 internal transcribed spacer 1, partial sequence; 5.8S ribosomal RNA gene and internal transcribed spacer 2, complete sequence; and large subunit ribosomal RNA gene, partial sequence	Penicillium chrysogenum	950	950	1	0	99.43	560	MG775225.1
Penicillium dipodomyus culture CBS:130055 strain CBS 130055 internal transcribed spacer 1, partial sequence; 5.8S ribosomal RNA gene and internal transcribed spacer 2, complete sequence; and large subunit ribosomal RNA gene, partial sequence	Penicillium dipodomyus	950	950	1	0	99.43	555	MH865727.1
Penicillium dipodomyus culture CBS:110412 strain CBS 110412 small subunit ribosomal RNA gene, partial sequence; internal transcribed spacer 1, 5.8S ribosomal RNA gene, and internal transcribed spacer 2, complete sequence; and large subunit ribosomal RNA gene, partial sequence	Penicillium dipodomyus	950	950	1	0	99.43	583	MH862862.1
Penicillium flavigenum culture CBS:419.89 strain CBS 419.89 small subunit ribosomal RNA gene, partial sequence; internal transcribed spacer 1, 5.8S ribosomal RNA gene, and internal transcribed spacer 2, complete sequence; and large subunit ribosomal RNA gene, partial sequence	Penicillium flavigenum	950	950	1	0	99.43	860	MH862182.1
Penicillium sp. isolate OUCMDZ-4993 small subunit ribosomal RNA gene, partial sequence; internal transcribed spacer 1, 5.8S ribosomal RNA gene, and internal transcribed spacer 2, complete sequence; and large subunit ribosomal RNA gene, partial sequence	Penicillium sp.	950	950	1	0	99.43	586	MK357511.1
Penicillium sp. isolate OUCMDZ-5018 small subunit ribosomal RNA gene, partial sequence; internal transcribed spacer 1, 5.8S ribosomal RNA gene, and internal transcribed spacer 2, complete sequence; and large subunit ribosomal RNA gene, partial sequence	Penicillium sp.	950	950	1	0	99.43	588	MK356743.1
Penicillium chrysogenum strain NK-NH3 internal transcribed spacer 1, partial sequence; 5.8S ribosomal RNA gene and internal transcribed spacer 2, complete sequence; and large subunit ribosomal RNA gene, partial sequence	Penicillium chrysogenum	950	950	1	0	99.43	563	MH392741.1
Penicillium chrysogenum isolate CSW4 internal transcribed spacer 1, partial sequence; 5.8S ribosomal RNA gene and internal transcribed spacer 2, complete sequence; and large subunit ribosomal RNA gene, partial sequence	Penicillium chrysogenum	950	950	1	0	99.43	560	MF346090.1
Penicillium aethiopicum strain ND72 internal transcribed spacer 1, partial sequence; 5.8S ribosomal RNA gene and internal transcribed spacer 2, complete sequence; and large subunit ribosomal RNA gene, partial sequence	Penicillium aethiopicum	950	950	1	0	99.43	551	MG659666.1
Penicillium chrysogenum isolate UWR_107 internal transcribed spacer 1, partial sequence; 5.8S ribosomal RNA gene and internal transcribed spacer 2, complete sequence; and large subunit ribosomal RNA gene, partial sequence	Penicillium chrysogenum	950	950	1	0	99.43	548	KY465761.1
Penicillium lanosum isolate RA 233 internal transcribed spacer 1, partial sequence; 5.8S ribosomal RNA gene and internal transcribed spacer 2, complete sequence; and large subunit ribosomal RNA gene, partial sequence	Penicillium lanosum	950	950	1	0	99.43	566	MF434531.1
Penicillium chrysogenum strain 503 internal transcribed spacer 1, partial sequence; 5.8S ribosomal RNA gene and internal transcribed spacer 2, complete sequence; and 28S ribosomal RNA gene, partial sequence	Penicillium chrysogenum	950	950	1	0	99.43	544	KU243045.1
Penicillium lanosum isolate SAPL2 small subunit ribosomal RNA gene, partial sequence; internal transcribed spacer 1, 5.8S ribosomal RNA gene, and internal transcribed spacer 2, complete sequence; and large subunit ribosomal RNA gene, partial sequence	Penicillium lanosum	950	950	1	0	99.43	585	MF358903.1
Aspergillus fumigatus strain Hus.-A.fu internal transcribed spacer 1, partial sequence; 5.8S ribosomal RNA gene and internal transcribed spacer 2, complete sequence; and large subunit ribosomal RNA gene, partial sequence	Aspergillus fumigatus	950	950	1	0	99.43	1005	MF163444.1
Penicillium nalgiovense strain 2S.377 internal transcribed spacer 1, partial sequence; 5.8S ribosomal RNA gene and internal transcribed spacer 2, complete sequence; and large subunit ribosomal RNA gene, partial sequence	Penicillium nalgiovense	950	950	1	0	99.43	531	KY439024.1
Penicillium sp. strain RRA89 internal transcribed spacer 1, partial sequence; 5.8S ribosomal RNA gene and internal transcribed spacer 2, complete sequence; and large subunit ribosomal RNA gene, partial sequence	Penicillium sp.	950	950	1	0	99.43	546	KX953540.1
Penicillium sp. strain AT81 internal transcribed spacer 1, partial sequence; 5.8S ribosomal RNA gene and internal transcribed spacer 2, complete sequence; and large subunit ribosomal RNA gene, partial sequence	Penicillium sp.	950	950	1	0	99.43	545	KX953427.1
Penicillium chrysogenum internal transcribed spacer 1, partial sequence; 5.8S ribosomal RNA gene and internal transcribed spacer 2, complete sequence; and 28S ribosomal RNA gene, partial sequence	Penicillium chrysogenum	950	950	1	0	99.43	559	KU743899.1
Penicillium dipodomyus strain ATCC 64185 small subunit ribosomal RNA gene, partial sequence; internal transcribed spacer 1, 5.8S ribosomal RNA gene, and internal transcribed spacer 2, complete sequence; and large subunit ribosomal RNA gene, partial sequence	Penicillium dipodomyus	950	950	1	0	99.43	581	KU729036.1
Penicillium sp. HDN14-431 18S ribosomal RNA gene, partial sequence; internal transcribed spacer 1, 5.8S ribosomal RNA gene, and internal transcribed spacer 2, complete sequence; and 28S ribosomal RNA gene, partial sequence	Penicillium sp. HDN14-431	950	950	1	0	99.43	583	KU204712.1
Penicillium crustosum strain ZP-2 18S ribosomal RNA gene, partial sequence; internal transcribed spacer 1, 5.8S ribosomal RNA gene, and internal transcribed spacer 2, complete sequence; and 28S ribosomal RNA gene, partial sequence	Penicillium crustosum	950	950	1	0	99.43	568	KT192315.1
Penicillium flavigenum isolate MA01 internal transcribed spacer 1, partial sequence; 5.8S ribosomal RNA gene and internal transcribed spacer 2, complete sequence; and large subunit ribosomal RNA gene, partial sequence	Penicillium flavigenum	950	950	1	0	99.43	545	OQ346094.1
Penicillium chrysogenum strain P2-P-2-19 internal transcribed spacer 1, partial sequence; 5.8S ribosomal RNA gene and internal transcribed spacer 2, complete sequence; and 28S ribosomal RNA gene, partial sequence	Penicillium chrysogenum	950	950	1	0	99.43	542	KP216986.1
Penicillium chrysogenum strain P2-M-2-3 internal transcribed spacer 1, partial sequence; 5.8S ribosomal RNA gene and internal transcribed spacer 2, complete sequence; and 28S ribosomal RNA gene, partial sequence	Penicillium chrysogenum	950	950	1	0	99.43	550	KP216982.1
Penicillium desertorum strain PRF2 internal transcribed spacer 1, partial sequence; 5.8S ribosomal RNA gene and internal transcribed spacer 2, complete sequence; and large subunit ribosomal RNA gene, partial sequence	Penicillium desertorum	950	950	1	0	99.43	563	OP881964.1
Penicillium chrysogenum strain SCUV02.P1 internal transcribed spacer 1, partial sequence; 5.8S ribosomal RNA gene and internal transcribed spacer 2, complete sequence; and large subunit ribosomal RNA gene, partial sequence	Penicillium chrysogenum	950	950	1	0	99.43	555	OP603793.1
Penicillium flavigenum genomic DNA sequence contains 18S rRNA gene, ITS1, 5.8S rRNA gene, ITS2, 28S rRNA gene, isolate 1110TES11K3	Penicillium flavigenum	950	950	1	0	99.43	575	LN809058.1
Penicillium aethiopicum strain IHB F 2918 18S ribosomal RNA gene, partial sequence; internal transcribed spacer 1, 5.8S ribosomal RNA gene, and internal transcribed spacer 2, complete sequence; and 28S ribosomal RNA gene, partial sequence	Penicillium aethiopicum	950	950	1	0	99.43	588	KM817215.1
Penicillium sp. strain F35 internal transcribed spacer 1, partial sequence; 5.8S ribosomal RNA gene and internal transcribed spacer 2, complete sequence; and large subunit ribosomal RNA gene, partial sequence	Penicillium sp.	950	950	1	0	99.43	563	OP022023.1
Penicillium sp. isolate F6+F6_PENIC+ITS1 internal transcribed spacer 1, partial sequence; 5.8S ribosomal RNA gene and internal transcribed spacer 2, complete sequence; and large subunit ribosomal RNA gene, partial sequence	Penicillium sp.	950	950	1	0	99.43	540	ON926989.1
Penicillium nalgiovense genomic DNA sequence contains 18S rRNA gene, ITS1, 5.8S rRNA gene, ITS2, 28S rRNA gene	Penicillium nalgiovense	950	950	1	0	99.43	590	OW984225.1
Uncultured fungus clone L049917D09 internal transcribed spacer 1, partial sequence; 5.8S ribosomal RNA gene and internal transcribed spacer 2, complete sequence; and 28S ribosomal RNA gene, partial sequence	uncultured fungus	950	950	1	0	99.43	543	JX136029.1
Penicillium chrysogenum isolate IMAS1 internal transcribed spacer 1, partial sequence; 5.8S ribosomal RNA gene and internal transcribed spacer 2, complete sequence; and large subunit ribosomal RNA gene, partial sequence	Penicillium chrysogenum	950	950	1	0	99.43	530	ON359965.1
Penicillium chrysogenum strain 8089-1 internal transcribed spacer 1, partial sequence; 5.8S ribosomal RNA gene and internal transcribed spacer 2, complete sequence; and large subunit ribosomal RNA gene, partial sequence	Penicillium chrysogenum	950	950	1	0	99.43	557	ON365717.1
Fungal sp. isolate A.E1-15.18 internal transcribed spacer 1, partial sequence; 5.8S ribosomal RNA gene and internal transcribed spacer 2, complete sequence; and large subunit ribosomal RNA gene, partial sequence	fungal sp.	950	950	1	0	99.43	574	OL866128.1
Penicillium flavigenum genomic DNA sequence contains 18S rRNA gene, ITS1, 5.8S rRNA gene, ITS2, 28S rRNA gene	Penicillium flavigenum	950	950	1	0	99.43	611	OU989444.1
Penicillium chrysogenum strain EDCS M011 internal transcribed spacer 1, partial sequence; 5.8S ribosomal RNA gene and internal transcribed spacer 2, complete sequence; and large subunit ribosomal RNA gene, partial sequence	Penicillium chrysogenum	950	950	1	0	99.43	566	OM899658.1
Penicillium flavigenum strain EDCS M010 internal transcribed spacer 1, partial sequence; 5.8S ribosomal RNA gene and internal transcribed spacer 2, complete sequence; and large subunit ribosomal RNA gene, partial sequence	Penicillium flavigenum	950	950	1	0	99.43	556	OM899657.1
Penicillium chrysogenum isolate F-309 internal transcribed spacer 1, partial sequence; 5.8S ribosomal RNA gene and internal transcribed spacer 2, complete sequence; and large subunit ribosomal RNA gene, partial sequence	Penicillium chrysogenum	950	950	1	0	99.43	549	OM648210.1
Penicillium lanosum isolate H10 small subunit ribosomal RNA gene, partial sequence; internal transcribed spacer 1, 5.8S ribosomal RNA gene, and internal transcribed spacer 2, complete sequence; and large subunit ribosomal RNA gene, partial sequence	Penicillium lanosum	950	950	1	0	99.43	585	OM502392.1
Penicillium flavigenum isolate CNUFC WT202 internal transcribed spacer 1, partial sequence; 5.8S ribosomal RNA gene and internal transcribed spacer 2, complete sequence; and large subunit ribosomal RNA gene, partial sequence	Penicillium flavigenum	950	950	1	0	99.43	541	MZ687464.1
Penicillium aethiopicum isolate ZS108 internal transcribed spacer 1, partial sequence; 5.8S ribosomal RNA gene and internal transcribed spacer 2, complete sequence; and large subunit ribosomal RNA gene, partial sequence	Penicillium aethiopicum	950	950	1	0	99.43	563	OM108512.1
Penicillium chrysogenum internal transcribed spacer 1, partial sequence; 5.8S ribosomal RNA gene and internal transcribed spacer 2, complete sequence; and large subunit ribosomal RNA gene, partial sequence	Penicillium chrysogenum	950	950	1	0	99.43	566	MT420891.1
Penicillium oxalicum isolate MSS1026 small subunit ribosomal RNA gene, partial sequence; internal transcribed spacer 1, 5.8S ribosomal RNA gene, and internal transcribed spacer 2, complete sequence; and large subunit ribosomal RNA gene, partial sequence	Penicillium oxalicum	950	950	1	0	99.43	568	MZ157156.1
Penicillium sp. JMG302 internal transcribed spacer 1, partial sequence; 5.8S ribosomal RNA gene and internal transcribed spacer 2, complete sequence; and 28S ribosomal RNA gene, partial sequence	Penicillium sp. JMG302	950	950	1	0	99.43	564	KJ598874.1
Penicillium flavigenum isolate 1-47 small subunit ribosomal RNA gene, partial sequence; internal transcribed spacer 1, 5.8S ribosomal RNA gene, and internal transcribed spacer 2, complete sequence; and large subunit ribosomal RNA gene, partial sequence	Penicillium flavigenum	950	950	1	0	99.43	567	OK011805.1
Penicillium flavigenum isolate 1-47 small subunit ribosomal RNA gene, partial sequence; internal transcribed spacer 1, 5.8S ribosomal RNA gene, and internal transcribed spacer 2, complete sequence; and large subunit ribosomal RNA gene, partial sequence	Penicillium flavigenum	950	950	1	0	99.43	567	MZ835645.1
Penicillium chrysogenum isolate P15 internal transcribed spacer 1, partial sequence; 5.8S ribosomal RNA gene and internal transcribed spacer 2, complete sequence; and large subunit ribosomal RNA gene, partial sequence	Penicillium chrysogenum	950	950	1	0	99.43	558	MZ723110.1
Penicillium chrysogenum isolate 12S2 internal transcribed spacer 1, partial sequence; 5.8S ribosomal RNA gene and internal transcribed spacer 2, complete sequence; and large subunit ribosomal RNA gene, partial sequence	Penicillium chrysogenum	950	950	1	0	99.43	550	MZ151362.1
Penicillium chrysogenum isolate TAAM2 internal transcribed spacer 1, partial sequence; 5.8S ribosomal RNA gene and internal transcribed spacer 2, complete sequence; and large subunit ribosomal RNA gene, partial sequence	Penicillium chrysogenum	950	950	1	0	99.43	574	MW884541.1
Penicillium chrysogenum strain XZY129-002 internal transcribed spacer 1, partial sequence; 5.8S ribosomal RNA gene and internal transcribed spacer 2, complete sequence; and large subunit ribosomal RNA gene, partial sequence	Penicillium chrysogenum	950	950	1	0	99.43	537	MW710265.1
Penicillium flavigenum CBS 419.89 ITS region; from TYPE material	Penicillium flavigenum	950	950	1	0	99.43	585	NR_103695.1
Penicillium aethiopicum strain WR129-qm internal transcribed spacer 1, partial sequence; 5.8S ribosomal RNA gene and internal transcribed spacer 2, complete sequence; and large subunit ribosomal RNA gene, partial sequence	Penicillium aethiopicum	950	950	1	0	99.43	550	MW689671.1
Aspergillus oryzae strain WMF212-qm internal transcribed spacer 1, partial sequence; 5.8S ribosomal RNA gene and internal transcribed spacer 2, complete sequence; and large subunit ribosomal RNA gene, partial sequence	Aspergillus oryzae	950	950	1	0	99.43	551	MW689655.1
Penicillium chrysogenum strain WMF352-qm internal transcribed spacer 1, partial sequence; 5.8S ribosomal RNA gene and internal transcribed spacer 2, complete sequence; and large subunit ribosomal RNA gene, partial sequence	Penicillium chrysogenum	950	950	1	0	99.43	554	MW689648.1
Penicillium chrysogenum strain WMF339-qm internal transcribed spacer 1, partial sequence; 5.8S ribosomal RNA gene and internal transcribed spacer 2, complete sequence; and large subunit ribosomal RNA gene, partial sequence	Penicillium chrysogenum	950	950	1	0	99.43	553	MW689641.1
Penicillium crustosum strain maFX7-qm internal transcribed spacer 1, partial sequence; 5.8S ribosomal RNA gene and internal transcribed spacer 2, complete sequence; and large subunit ribosomal RNA gene, partial sequence	Penicillium crustosum	950	950	1	0	99.43	552	MW689635.1
Penicillium chrysogenum strain EG 13-1 internal transcribed spacer 1, partial sequence; 5.8S ribosomal RNA gene and internal transcribed spacer 2, complete sequence; and large subunit ribosomal RNA gene, partial sequence	Penicillium chrysogenum	950	950	1	0	99.43	550	MT730080.1
Penicillium sp. strain 122 internal transcribed spacer 1, partial sequence; 5.8S ribosomal RNA gene and internal transcribed spacer 2, complete sequence; and large subunit ribosomal RNA gene, partial sequence	Penicillium sp.	950	950	1	0	99.43	534	MT730073.1
Penicillium sp. strain EG 1 internal transcribed spacer 1, partial sequence; 5.8S ribosomal RNA gene and internal transcribed spacer 2, complete sequence; and large subunit ribosomal RNA gene, partial sequence	Penicillium sp.	950	950	1	0	99.43	543	MT730072.1
Penicillium crustosum isolate SAB-B3B-T internal transcribed spacer 1, partial sequence; 5.8S ribosomal RNA gene and internal transcribed spacer 2, complete sequence; and 28S ribosomal RNA gene, partial sequence	Penicillium crustosum	950	950	1	0	99.43	540	JX869565.1
Penicillium aethiopicum isolate ESP31 internal transcribed spacer 1, partial sequence; 5.8S ribosomal RNA gene and internal transcribed spacer 2, complete sequence; and large subunit ribosomal RNA gene, partial sequence	Penicillium aethiopicum	950	950	1	0	99.43	557	MT919120.1
Penicillium chrysogenum isolate ZZ1283_ITS1 internal transcribed spacer 1, partial sequence; 5.8S ribosomal RNA gene and internal transcribed spacer 2, complete sequence; and large subunit ribosomal RNA gene, partial sequence	Penicillium chrysogenum	950	950	1	0	99.43	554	MN148650.1
Penicillium sp. isolate UASWS2179 internal transcribed spacer 1, partial sequence; 5.8S ribosomal RNA gene and internal transcribed spacer 2, complete sequence; and large subunit ribosomal RNA gene, partial sequence	Penicillium sp.	950	950	1	0	99.43	545	MT666138.1
Penicillium sp. PX-2011b isolate Z8M-50 internal transcribed spacer 1, partial sequence; 5.8S ribosomal RNA gene and internal transcribed spacer 2, complete sequence; and 28S ribosomal RNA gene, partial sequence	Penicillium sp. PX-2011b	950	950	1	0	99.43	540	JN226938.1
Penicillium crustosum strain Y19-08 internal transcribed spacer 1, partial sequence; 5.8S ribosomal RNA gene and internal transcribed spacer 2, complete sequence; and 28S ribosomal RNA gene, partial sequence	Penicillium crustosum	950	950	1	0	99.43	542	HQ262518.1
Penicillium sp. BMP2942 18S ribosomal RNA gene, internal transcribed spacer 1, 5.8S ribosomal RNA gene, internal transcribed spacer 2, and 28S ribosomal RNA gene, region	Penicillium sp. BMP2942	950	950	1	0	99.43	545	HQ832993.1

## Sheet: Aspergillus larvae adults
Description	Scientific Name	Max Score	Total Score	Query Cover	E value	Per. ident	Acc. Len	Accession
Aspergillus flavus strain AUMC 16068 small subunit ribosomal RNA gene, partial sequence; internal transcribed spacer 1, 5.8S ribosomal RNA gene, and internal transcribed spacer 2, complete sequence; and large subunit ribosomal RNA gene, partial sequence	Aspergillus flavus	990	990	1	0	100	582	OQ931875.1
Aspergillus oryzae isolate YRA3 small subunit ribosomal RNA gene, partial sequence; internal transcribed spacer 1, 5.8S ribosomal RNA gene, and internal transcribed spacer 2, complete sequence; and large subunit ribosomal RNA gene, partial sequence	Aspergillus oryzae	990	990	1	0	100	584	OQ916424.1
Aspergillus flavus isolate TH internal transcribed spacer 1, partial sequence; 5.8S ribosomal RNA gene and internal transcribed spacer 2, complete sequence; and large subunit ribosomal RNA gene, partial sequence	Aspergillus flavus	990	990	1	0	100	551	ON629797.1
Aspergillus flavus isolate Egypt/BSU-12 internal transcribed spacer 1, partial sequence; 5.8S ribosomal RNA gene and internal transcribed spacer 2, complete sequence; and large subunit ribosomal RNA gene, partial sequence	Aspergillus flavus	990	990	1	0	100	571	OQ438649.1
Aspergillus flavus isolate Sample-324 small subunit ribosomal RNA gene, partial sequence; internal transcribed spacer 1, 5.8S ribosomal RNA gene, and internal transcribed spacer 2, complete sequence; and large subunit ribosomal RNA gene, partial sequence	Aspergillus flavus	990	990	1	0	100	600	OQ422947.1
Aspergillus flavus isolate Sample-323 small subunit ribosomal RNA gene, partial sequence; internal transcribed spacer 1, 5.8S ribosomal RNA gene, and internal transcribed spacer 2, complete sequence; and large subunit ribosomal RNA gene, partial sequence	Aspergillus flavus	990	990	1	0	100	598	OQ422946.1
Aspergillus flavus isolate Sample-322 small subunit ribosomal RNA gene, partial sequence; internal transcribed spacer 1, 5.8S ribosomal RNA gene, and internal transcribed spacer 2, complete sequence; and large subunit ribosomal RNA gene, partial sequence	Aspergillus flavus	990	990	1	0	100	598	OQ422945.1
Aspergillus flavus isolate Sample-320 small subunit ribosomal RNA gene, partial sequence; internal transcribed spacer 1, 5.8S ribosomal RNA gene, and internal transcribed spacer 2, complete sequence; and large subunit ribosomal RNA gene, partial sequence	Aspergillus flavus	990	990	1	0	100	621	OQ422943.1
Aspergillus flavus isolate Sample-319 small subunit ribosomal RNA gene, partial sequence; internal transcribed spacer 1, 5.8S ribosomal RNA gene, and internal transcribed spacer 2, complete sequence; and large subunit ribosomal RNA gene, partial sequence	Aspergillus flavus	990	990	1	0	100	598	OQ422942.1
Aspergillus flavus isolate Sample-318 small subunit ribosomal RNA gene, partial sequence; internal transcribed spacer 1, 5.8S ribosomal RNA gene, and internal transcribed spacer 2, complete sequence; and large subunit ribosomal RNA gene, partial sequence	Aspergillus flavus	990	990	1	0	100	599	OQ422941.1
Aspergillus flavus isolate Sample-312 small subunit ribosomal RNA gene, partial sequence; internal transcribed spacer 1, 5.8S ribosomal RNA gene, and internal transcribed spacer 2, complete sequence; and large subunit ribosomal RNA gene, partial sequence	Aspergillus flavus	990	990	1	0	100	599	OQ422935.1
Aspergillus flavus isolate Sample-311 small subunit ribosomal RNA gene, partial sequence; internal transcribed spacer 1, 5.8S ribosomal RNA gene, and internal transcribed spacer 2, complete sequence; and large subunit ribosomal RNA gene, partial sequence	Aspergillus flavus	990	990	1	0	100	596	OQ422934.1
Aspergillus flavus isolate Sample-310 small subunit ribosomal RNA gene, partial sequence; internal transcribed spacer 1, 5.8S ribosomal RNA gene, and internal transcribed spacer 2, complete sequence; and large subunit ribosomal RNA gene, partial sequence	Aspergillus flavus	990	990	1	0	100	599	OQ422933.1
Aspergillus flavus isolate Sample-306 small subunit ribosomal RNA gene, partial sequence; internal transcribed spacer 1, 5.8S ribosomal RNA gene, and internal transcribed spacer 2, complete sequence; and large subunit ribosomal RNA gene, partial sequence	Aspergillus flavus	990	990	1	0	100	620	OQ422929.1
Aspergillus flavus isolate Sample-304 small subunit ribosomal RNA gene, partial sequence; internal transcribed spacer 1, 5.8S ribosomal RNA gene, and internal transcribed spacer 2, complete sequence; and large subunit ribosomal RNA gene, partial sequence	Aspergillus flavus	990	990	1	0	100	598	OQ422927.1
Aspergillus flavus isolate Sample-301 small subunit ribosomal RNA gene, partial sequence; internal transcribed spacer 1, 5.8S ribosomal RNA gene, and internal transcribed spacer 2, complete sequence; and large subunit ribosomal RNA gene, partial sequence	Aspergillus flavus	990	990	1	0	100	599	OQ422924.1
Aspergillus flavus isolate Sample-300 small subunit ribosomal RNA gene, partial sequence; internal transcribed spacer 1, 5.8S ribosomal RNA gene, and internal transcribed spacer 2, complete sequence; and large subunit ribosomal RNA gene, partial sequence	Aspergillus flavus	990	990	1	0	100	598	OQ422923.1
Aspergillus sp. strain A-S11-3 internal transcribed spacer 1, partial sequence; 5.8S ribosomal RNA gene and internal transcribed spacer 2, complete sequence; and large subunit ribosomal RNA gene, partial sequence	Aspergillus sp.	990	990	1	0	100	574	OM279528.1
Aspergillus flavus strain 22H112_048_C3_ITS1_H08_23 internal transcribed spacer 1, partial sequence; 5.8S ribosomal RNA gene and internal transcribed spacer 2, complete sequence; and large subunit ribosomal RNA gene, partial sequence	Aspergillus flavus	990	990	1	0	100	565	OQ326924.1
Aspergillus flavus strain ColD Pav_64 small subunit ribosomal RNA gene, partial sequence; internal transcribed spacer 1, 5.8S ribosomal RNA gene, and internal transcribed spacer 2, complete sequence; and large subunit ribosomal RNA gene, partial sequence	Aspergillus flavus	990	990	1	0	100	878	OQ248215.1
Aspergillus austwickii isolate MBR-FC2 internal transcribed spacer 1, partial sequence; 5.8S ribosomal RNA gene and internal transcribed spacer 2, complete sequence; and large subunit ribosomal RNA gene, partial sequence	Aspergillus austwickii	990	990	1	0	100	563	OQ194067.1
Aspergillus flavus isolate CDP1 small subunit ribosomal RNA gene, partial sequence; internal transcribed spacer 1, 5.8S ribosomal RNA gene, and internal transcribed spacer 2, complete sequence; and large subunit ribosomal RNA gene, partial sequence	Aspergillus flavus	990	990	1	0	100	841	OQ160277.1
Aspergillus sp. isolate 3.20 small subunit ribosomal RNA gene, partial sequence; internal transcribed spacer 1, 5.8S ribosomal RNA gene, and internal transcribed spacer 2, complete sequence; and large subunit ribosomal RNA gene, partial sequence	Aspergillus sp.	990	990	1	0	100	619	OP584603.1
Aspergillus sp. isolate 1.13 small subunit ribosomal RNA gene, partial sequence; internal transcribed spacer 1, 5.8S ribosomal RNA gene, and internal transcribed spacer 2, complete sequence; and large subunit ribosomal RNA gene, partial sequence	Aspergillus sp.	990	990	1	0	100	619	OP584550.1
Aspergillus flavus strain DU-F small subunit ribosomal RNA gene, partial sequence; internal transcribed spacer 1, 5.8S ribosomal RNA gene, and internal transcribed spacer 2, complete sequence; and large subunit ribosomal RNA gene, partial sequence	Aspergillus flavus	990	990	1	0	100	587	OQ071704.1
Aspergillus flavus isolate XLD internal transcribed spacer 1, partial sequence; 5.8S ribosomal RNA gene and internal transcribed spacer 2, complete sequence; and large subunit ribosomal RNA gene, partial sequence	Aspergillus flavus	990	990	1	0	100	584	OP984742.1
Aspergillus flavus isolate M3 internal transcribed spacer 1, partial sequence; 5.8S ribosomal RNA gene and internal transcribed spacer 2, complete sequence; and large subunit ribosomal RNA gene, partial sequence	Aspergillus flavus	990	990	1	0	100	558	OP010190.1
Aspergillus aflatoxiformans isolate EKA1 small subunit ribosomal RNA gene, partial sequence; internal transcribed spacer 1, 5.8S ribosomal RNA gene, and internal transcribed spacer 2, complete sequence; and large subunit ribosomal RNA gene, partial sequence	Aspergillus aflatoxiformans	990	990	1	0	100	574	OP810687.1
Aspergillus flavus isolate AJQ6 internal transcribed spacer 1, partial sequence; 5.8S ribosomal RNA gene and internal transcribed spacer 2, complete sequence; and large subunit ribosomal RNA gene, partial sequence	Aspergillus flavus	990	990	1	0	100	570	OP716634.1
Aspergillus flavus strain AUMC 15737 internal transcribed spacer 1, partial sequence; 5.8S ribosomal RNA gene and internal transcribed spacer 2, complete sequence; and large subunit ribosomal RNA gene, partial sequence	Aspergillus flavus	990	990	1	0	100	582	ON970285.1
Metarhizium anisopliae isolate F11 internal transcribed spacer 1, partial sequence; 5.8S ribosomal RNA gene and internal transcribed spacer 2, complete sequence; and large subunit ribosomal RNA gene, partial sequence	Metarhizium anisopliae	990	990	1	0	100	557	MZ569420.1
Aspergillus sp. strain GBH2J4 small subunit ribosomal RNA gene, partial sequence; internal transcribed spacer 1, 5.8S ribosomal RNA gene, and internal transcribed spacer 2, complete sequence; and large subunit ribosomal RNA gene, partial sequence	Aspergillus sp.	990	990	1	0	100	596	MZ683218.1
Aspergillus flavus isolate HGN13R internal transcribed spacer 1, partial sequence; 5.8S ribosomal RNA gene and internal transcribed spacer 2, complete sequence; and large subunit ribosomal RNA gene, partial sequence	Aspergillus flavus	990	990	1	0	100	556	MZ468131.1
Aspergillus flavus genomic DNA sequence contains 18S rRNA gene, ITS1, 5.8S rRNA gene, ITS2, 28S rRNA gene	Aspergillus flavus	990	990	1	0	100	600	OW988621.1
Aspergillus flavus genomic DNA sequence contains 18S rRNA gene, ITS1, 5.8S rRNA gene, ITS2, 28S rRNA gene	Aspergillus flavus	990	990	1	0	100	610	OW988285.1
Aspergillus oryzae genomic DNA sequence contains 18S rRNA gene, ITS1, 5.8S rRNA gene, ITS2, 28S rRNA gene	Aspergillus oryzae	990	990	1	0	100	600	OW988263.1
Aspergillus flavus genomic DNA sequence contains 18S rRNA gene, ITS1, 5.8S rRNA gene, ITS2, 28S rRNA gene	Aspergillus flavus	990	990	1	0	100	600	OW988189.1
Aspergillus flavus genomic DNA sequence contains 18S rRNA gene, ITS1, 5.8S rRNA gene, ITS2, 28S rRNA gene	Aspergillus flavus	990	990	1	0	100	600	OW987884.1
Aspergillus flavus genomic DNA sequence contains 18S rRNA gene, ITS1, 5.8S rRNA gene, ITS2, 28S rRNA gene	Aspergillus flavus	990	990	1	0	100	600	OW987979.1
Aspergillus flavus genomic DNA sequence contains 18S rRNA gene, ITS1, 5.8S rRNA gene, ITS2, 28S rRNA gene	Aspergillus flavus	990	990	1	0	100	600	OW987457.1
Aspergillus flavus genomic DNA sequence contains 18S rRNA gene, ITS1, 5.8S rRNA gene, ITS2, 28S rRNA gene	Aspergillus flavus	990	990	1	0	100	600	OW987456.1
Aspergillus flavus genomic DNA sequence contains 18S rRNA gene, ITS1, 5.8S rRNA gene, ITS2, 28S rRNA gene	Aspergillus flavus	990	990	1	0	100	600	OW987276.1
Aspergillus flavus genomic DNA sequence contains 18S rRNA gene, ITS1, 5.8S rRNA gene, ITS2, 28S rRNA gene	Aspergillus flavus	990	990	1	0	100	608	OW986554.1
Aspergillus flavus genomic DNA sequence contains 18S rRNA gene, ITS1, 5.8S rRNA gene, ITS2, 28S rRNA gene	Aspergillus flavus	990	990	1	0	100	600	OW985269.1
Aspergillus flavus genomic DNA sequence contains 18S rRNA gene, ITS1, 5.8S rRNA gene, ITS2, 28S rRNA gene	Aspergillus flavus	990	990	1	0	100	600	OW985221.1
Aspergillus flavus genomic DNA sequence contains 18S rRNA gene, ITS1, 5.8S rRNA gene, ITS2, 28S rRNA gene	Aspergillus flavus	990	990	1	0	100	600	OW985077.1
Aspergillus flavus genomic DNA sequence contains 18S rRNA gene, ITS1, 5.8S rRNA gene, ITS2, 28S rRNA gene	Aspergillus flavus	990	990	1	0	100	600	OW985076.1
Aspergillus flavus genomic DNA sequence contains 18S rRNA gene, ITS1, 5.8S rRNA gene, ITS2, 28S rRNA gene	Aspergillus flavus	990	990	1	0	100	600	OW985075.1
Aspergillus flavus genomic DNA sequence contains 18S rRNA gene, ITS1, 5.8S rRNA gene, ITS2, 28S rRNA gene	Aspergillus flavus	990	990	1	0	100	600	OW985074.1
Aspergillus flavus genomic DNA sequence contains 18S rRNA gene, ITS1, 5.8S rRNA gene, ITS2, 28S rRNA gene	Aspergillus flavus	990	990	1	0	100	600	OW984984.1
Aspergillus flavus genomic DNA sequence contains 18S rRNA gene, ITS1, 5.8S rRNA gene, ITS2, 28S rRNA gene	Aspergillus flavus	990	990	1	0	100	600	OW984374.1
Aspergillus flavus genomic DNA sequence contains 18S rRNA gene, ITS1, 5.8S rRNA gene, ITS2, 28S rRNA gene	Aspergillus flavus	990	990	1	0	100	600	OW984245.1
Aspergillus flavus genomic DNA sequence contains 18S rRNA gene, ITS1, 5.8S rRNA gene, ITS2, 28S rRNA gene	Aspergillus flavus	990	990	1	0	100	600	OW983997.1
Aspergillus flavus genomic DNA sequence contains 18S rRNA gene, ITS1, 5.8S rRNA gene, ITS2, 28S rRNA gene	Aspergillus flavus	990	990	1	0	100	600	OW983996.1
Aspergillus flavus genomic DNA sequence contains 18S rRNA gene, ITS1, 5.8S rRNA gene, ITS2, 28S rRNA gene	Aspergillus flavus	990	990	1	0	100	598	OW983890.1
Aspergillus flavus genomic DNA sequence contains 18S rRNA gene, ITS1, 5.8S rRNA gene, ITS2, 28S rRNA gene	Aspergillus flavus	990	990	1	0	100	610	OW983889.1
Aspergillus flavus isolate A.flavus_BIO3382 internal transcribed spacer 1, partial sequence; 5.8S ribosomal RNA gene and internal transcribed spacer 2, complete sequence; and large subunit ribosomal RNA gene, partial sequence	Aspergillus flavus	990	990	1	0	100	567	ON619467.1
Aspergillus flavus var. flavus isolate pp2 small subunit ribosomal RNA gene, partial sequence; internal transcribed spacer 1, 5.8S ribosomal RNA gene, and internal transcribed spacer 2, complete sequence; and large subunit ribosomal RNA gene, partial sequence	Aspergillus flavus var. flavus	990	990	1	0	100	593	ON597493.1
Trichoderma viride strain KUVKU-TV01 small subunit ribosomal RNA gene, partial sequence; internal transcribed spacer 1, 5.8S ribosomal RNA gene, and internal transcribed spacer 2, complete sequence; and large subunit ribosomal RNA gene, partial sequence	Trichoderma viride	990	990	1	0	100	737	ON408308.1
Aspergillus flavus strain ASP3 internal transcribed spacer 1, partial sequence; 5.8S ribosomal RNA gene and internal transcribed spacer 2, complete sequence; and large subunit ribosomal RNA gene, partial sequence	Aspergillus flavus	990	990	1	0	100	580	ON365935.1
Aspergillus sp. strain 9194 internal transcribed spacer 1, partial sequence; 5.8S ribosomal RNA gene and internal transcribed spacer 2, complete sequence; and large subunit ribosomal RNA gene, partial sequence	Aspergillus sp.	990	990	1	0	100	564	ON365697.1
Aspergillus oryzae strain 9177 internal transcribed spacer 1, partial sequence; 5.8S ribosomal RNA gene and internal transcribed spacer 2, complete sequence; and large subunit ribosomal RNA gene, partial sequence	Aspergillus oryzae	990	990	1	0	100	570	ON365686.1
Aspergillus oryzae strain 9030 internal transcribed spacer 1, partial sequence; 5.8S ribosomal RNA gene and internal transcribed spacer 2, complete sequence; and large subunit ribosomal RNA gene, partial sequence	Aspergillus oryzae	990	990	1	0	100	566	ON365685.1
Aspergillus flavus strain 9263 internal transcribed spacer 1, partial sequence; 5.8S ribosomal RNA gene and internal transcribed spacer 2, complete sequence; and large subunit ribosomal RNA gene, partial sequence	Aspergillus flavus	990	990	1	0	100	563	ON365675.1
Aspergillus flavus strain 9261 internal transcribed spacer 1, partial sequence; 5.8S ribosomal RNA gene and internal transcribed spacer 2, complete sequence; and large subunit ribosomal RNA gene, partial sequence	Aspergillus flavus	990	990	1	0	100	566	ON365674.1
Aspergillus austwickii isolate F8342 internal transcribed spacer 1, partial sequence; 5.8S ribosomal RNA gene and internal transcribed spacer 2, complete sequence; and large subunit ribosomal RNA gene, partial sequence	Aspergillus austwickii	990	990	1	0	100	570	ON332136.1
Aspergillus flavus strain PAT-M23 small subunit ribosomal RNA gene, partial sequence; internal transcribed spacer 1, 5.8S ribosomal RNA gene, and internal transcribed spacer 2, complete sequence; and large subunit ribosomal RNA gene, partial sequence	Aspergillus flavus	990	990	1	0	100	595	ON008187.1
Aspergillus flavus strain TRQ94 internal transcribed spacer 1, partial sequence; 5.8S ribosomal RNA gene and internal transcribed spacer 2, complete sequence; and large subunit ribosomal RNA gene, partial sequence	Aspergillus flavus	990	990	1	0	100	570	OM964589.1
Aspergillus flavus strain TRQ92 internal transcribed spacer 1, partial sequence; 5.8S ribosomal RNA gene and internal transcribed spacer 2, complete sequence; and large subunit ribosomal RNA gene, partial sequence	Aspergillus flavus	990	990	1	0	100	575	OM964587.1
Aspergillus sp. isolate VJP15 internal transcribed spacer 1, partial sequence; 5.8S ribosomal RNA gene and internal transcribed spacer 2, complete sequence; and large subunit ribosomal RNA gene, partial sequence	Aspergillus sp.	990	990	1	0	100	583	OM946588.1
Aspergillus flavus isolate EF 340 small subunit ribosomal RNA gene, partial sequence; internal transcribed spacer 1, 5.8S ribosomal RNA gene, and internal transcribed spacer 2, complete sequence; and large subunit ribosomal RNA gene, partial sequence	Aspergillus flavus	990	990	1	0	100	600	OM943457.1
Aspergillus aflatoxiformans isolate BM3 internal transcribed spacer 1, partial sequence; 5.8S ribosomal RNA gene and internal transcribed spacer 2, complete sequence; and large subunit ribosomal RNA gene, partial sequence	Aspergillus aflatoxiformans	990	990	1	0	100	567	OM926012.1
Fusarium lateritium isolate NF-J-8_ITS1_C2012160001 internal transcribed spacer 1, partial sequence; 5.8S ribosomal RNA gene and internal transcribed spacer 2, complete sequence; and large subunit ribosomal RNA gene, partial sequence	Fusarium lateritium	990	990	1	0	100	569	OM909081.1
Aspergillus austwickii strain SDF6 internal transcribed spacer 1, partial sequence; 5.8S ribosomal RNA gene and internal transcribed spacer 2, complete sequence; and large subunit ribosomal RNA gene, partial sequence	Aspergillus austwickii	990	990	1	0	100	561	OM721775.1
Aspergillus flavus isolate MICSR2021 internal transcribed spacer 1, partial sequence; 5.8S ribosomal RNA gene and internal transcribed spacer 2, complete sequence; and large subunit ribosomal RNA gene, partial sequence	Aspergillus flavus	990	990	1	0	100	580	OM681337.1
Aspergillus oryzae isolate EG-RE9 small subunit ribosomal RNA gene, partial sequence; internal transcribed spacer 1, 5.8S ribosomal RNA gene, and internal transcribed spacer 2, complete sequence; and large subunit ribosomal RNA gene, partial sequence	Aspergillus oryzae	990	990	1	0	100	597	OM618555.1
Aspergillus sp. isolate HFA.Sa small subunit ribosomal RNA gene, partial sequence; internal transcribed spacer 1, 5.8S ribosomal RNA gene, and internal transcribed spacer 2, complete sequence; and large subunit ribosomal RNA gene, partial sequence	Aspergillus sp.	990	990	1	0	100	583	OM534606.1
Aspergillus flavus isolate MHK small subunit ribosomal RNA gene, partial sequence; internal transcribed spacer 1, 5.8S ribosomal RNA gene, and internal transcribed spacer 2, complete sequence; and large subunit ribosomal RNA gene, partial sequence	Aspergillus flavus	990	990	1	0	100	599	OM490684.1
Aspergillus flavus isolate UC internal transcribed spacer 1, partial sequence; 5.8S ribosomal RNA gene and internal transcribed spacer 2, complete sequence; and large subunit ribosomal RNA gene, partial sequence	Aspergillus flavus	990	990	1	0	100	563	OM463603.1
Aspergillus flavus isolate YRB2 small subunit ribosomal RNA gene, partial sequence; internal transcribed spacer 1, 5.8S ribosomal RNA gene, and internal transcribed spacer 2, complete sequence; and large subunit ribosomal RNA gene, partial sequence	Aspergillus flavus	990	990	1	0	100	596	OM350008.1
Aspergillus flavus isolate 1_Asper internal transcribed spacer 1, partial sequence; 5.8S ribosomal RNA gene and internal transcribed spacer 2, complete sequence; and large subunit ribosomal RNA gene, partial sequence	Aspergillus flavus	990	990	1	0	100	1041	OM327520.1
Aspergillus flavus isolate 3.1_Asper internal transcribed spacer 1, partial sequence; 5.8S ribosomal RNA gene and internal transcribed spacer 2, complete sequence; and large subunit ribosomal RNA gene, partial sequence	Aspergillus flavus	990	990	1	0	100	1041	OM283743.1
Aspergillus flavus isolate 3_Asper internal transcribed spacer 1, partial sequence; 5.8S ribosomal RNA gene and internal transcribed spacer 2, complete sequence; and large subunit ribosomal RNA gene, partial sequence	Aspergillus flavus	990	990	1	0	100	1041	OM283742.1
Aspergillus flavus isolate 2.3_Asper internal transcribed spacer 1, partial sequence; 5.8S ribosomal RNA gene and internal transcribed spacer 2, complete sequence; and large subunit ribosomal RNA gene, partial sequence	Aspergillus flavus	990	990	1	0	100	1041	OM283741.1
Aspergillus flavus isolate 2.2_Asper internal transcribed spacer 1, partial sequence; 5.8S ribosomal RNA gene and internal transcribed spacer 2, complete sequence; and large subunit ribosomal RNA gene, partial sequence	Aspergillus flavus	990	990	1	0	100	1041	OM283740.1
Aspergillus flavus isolate 2.1_Asper internal transcribed spacer 1, partial sequence; 5.8S ribosomal RNA gene and internal transcribed spacer 2, complete sequence; and large subunit ribosomal RNA gene, partial sequence	Aspergillus flavus	990	990	1	0	100	1037	OM283739.1
Aspergillus flavus isolate Manjari Shyama (MS13) small subunit ribosomal RNA gene, partial sequence; internal transcribed spacer 1, 5.8S ribosomal RNA gene, and internal transcribed spacer 2, complete sequence; and large subunit ribosomal RNA gene, partial sequence	Aspergillus flavus	990	990	1	0	100	598	OM265293.1
Aspergillus flavus strain OM5 small subunit ribosomal RNA gene, partial sequence; internal transcribed spacer 1, 5.8S ribosomal RNA gene, and internal transcribed spacer 2, complete sequence; and large subunit ribosomal RNA gene, partial sequence	Aspergillus flavus	990	990	1	0	100	598	OM252527.1
Aspergillus flavus isolate BF10 internal transcribed spacer 1, partial sequence; 5.8S ribosomal RNA gene and internal transcribed spacer 2, complete sequence; and large subunit ribosomal RNA gene, partial sequence	Aspergillus flavus	990	990	1	0	100	1073	OM250389.1
Aspergillus flavus isolate BF9 internal transcribed spacer 1, partial sequence; 5.8S ribosomal RNA gene and internal transcribed spacer 2, complete sequence; and large subunit ribosomal RNA gene, partial sequence	Aspergillus flavus	990	990	1	0	100	1073	OM250388.1
Aspergillus flavus isolate BF8 internal transcribed spacer 1, partial sequence; 5.8S ribosomal RNA gene and internal transcribed spacer 2, complete sequence; and large subunit ribosomal RNA gene, partial sequence	Aspergillus flavus	990	990	1	0	100	1119	OM250387.1
Aspergillus oryzae isolate EF-17 small subunit ribosomal RNA gene, partial sequence; internal transcribed spacer 1, 5.8S ribosomal RNA gene, and internal transcribed spacer 2, complete sequence; and large subunit ribosomal RNA gene, partial sequence	Aspergillus oryzae	990	990	1	0	100	599	OM095430.1
Aspergillus sp. strain F2 small subunit ribosomal RNA gene, partial sequence; internal transcribed spacer 1, 5.8S ribosomal RNA gene, and internal transcribed spacer 2, complete sequence; and large subunit ribosomal RNA gene, partial sequence	Aspergillus sp.	990	990	1	0	100	603	OL614749.1
Aspergillus flavus strain GKRS09 small subunit ribosomal RNA gene, partial sequence; internal transcribed spacer 1, 5.8S ribosomal RNA gene, and internal transcribed spacer 2, complete sequence; and large subunit ribosomal RNA gene, partial sequence	Aspergillus flavus	990	990	1	0	100	590	OK236565.1
Aspergillus austwickii strain GKRS08 small subunit ribosomal RNA gene, partial sequence; internal transcribed spacer 1, 5.8S ribosomal RNA gene, and internal transcribed spacer 2, complete sequence; and large subunit ribosomal RNA gene, partial sequence	Aspergillus austwickii	990	990	1	0	100	590	OK235450.1
Aspergillus aflatoxiformans strain GKRS07 small subunit ribosomal RNA gene, partial sequence; internal transcribed spacer 1, 5.8S ribosomal RNA gene, and internal transcribed spacer 2, complete sequence; and large subunit ribosomal RNA gene, partial sequence	Aspergillus aflatoxiformans	990	990	1	0	100	577	OK217263.1
Aspergillus flavus isolate 1-73 small subunit ribosomal RNA gene, partial sequence; internal transcribed spacer 1, 5.8S ribosomal RNA gene, and internal transcribed spacer 2, complete sequence; and large subunit ribosomal RNA gene, partial sequence	Aspergillus flavus	990	990	1	0	100	585	OK011786.1
Aspergillus flavus isolate 1-54 internal transcribed spacer 1, partial sequence; 5.8S ribosomal RNA gene and internal transcribed spacer 2, complete sequence; and large subunit ribosomal RNA gene, partial sequence	Aspergillus flavus	990	990	1	0	100	576	OK011785.1
Aspergillus sp. strain MA small subunit ribosomal RNA gene, partial sequence; internal transcribed spacer 1, 5.8S ribosomal RNA gene, and internal transcribed spacer 2, complete sequence; and large subunit ribosomal RNA gene, partial sequence	Aspergillus sp.	990	990	1	0	100	584	MZ557834.1
Aspergillus flavus strain SPJ22_2 small subunit ribosomal RNA gene, partial sequence; internal transcribed spacer 1, 5.8S ribosomal RNA gene, and internal transcribed spacer 2, complete sequence; and large subunit ribosomal RNA gene, partial sequence	Aspergillus flavus	987	987	1	0	99.81	588	ON988996.1
